# Supplementary material for: Random forest algorithms to classify frailty and falling history in seniors using plantar pressure measurement insoles: a large-scale feasibility study
Source: BMC Geriatr. 2022 Sep 12;22:746. doi: 10.1186/s12877-022-03425-5 (PMC9469527; doi:10.1186/s12877-022-03425-5)
Supplement: Supplementary file 6 — Additional file 6. [file 12877_2022_3425_MOESM6_ESM.zip]

Archive with 5 entries (4 files):
- 6-Supplementary Material 6/Data-Code/
- 6-Supplementary Material 6/Data-Code/Analysis.py
- 6-Supplementary Material 6/Data-Code/Data.csv
- 6-Supplementary Material 6/Data-Code/Legends.docx
- 6-Supplementary Material 6/Data-Code/README.md
