# Supplementary material for: Random forest algorithms to classify frailty and falling history in seniors using plantar pressure measurement insoles: a large-scale feasibility study
Source: BMC Geriatr. 2022 Sep 12;22:746. doi: 10.1186/s12877-022-03425-5 (PMC9469527; doi:10.1186/s12877-022-03425-5)
Supplement: Supplementary file 6 — Additional file 6. [file 12877_2022_3425_MOESM6_ESM.zip › 6-Supplementary Material 6/Data-Code/Analysis.py]

#!/usr/bin/env python3

"""TODO"""


import random
import numpy as np
import os

import pandas as pd

import sklearn.metrics
import sklearn.feature_selection
import sklearn.covariance
from sklearn.ensemble import ExtraTreesClassifier, RandomForestClassifier
from sklearn.feature_selection import SelectFromModel
from sklearn.model_selection import train_test_split, cross_validate, cross_val_score, cross_val_predict, KFold, StratifiedKFold

import imblearn
from collections import Counter
from sklearn.linear_model import LogisticRegression


def load_data(filename, target="Fall", group="Whole data", nb_classes = 2, normalized=True, debug=False):
    data = pd.read_csv(filename)
    if debug: #ignore content and make random data
        data.iloc[:,9:] = np.random.random(data.iloc[:,9:].shape)
    Group ={"Whole data": data,"Age 65 to 70":data[(data['Age [yrs]'] >= 65) & (data['Age [yrs]'] < 70)],"Age 70 to 75":data[(data['Age [yrs]'] >= 70) & (data['Age [yrs]'] < 75)], "Age over 75":data[data['Age [yrs]'] >= 75],
        "Age over 65":data[data['Age [yrs]'] >= 65],"Female (age over 65 yrs)":data[data['Sex']=='female'],
        "Male (age over 65 yrs)":data[data['Sex']=='male'],"Frail only":data[data['Frail'] >= 1],"Non-frail only":data[data['Frail'] == 0]}
    data = Group[group]
    x = data.iloc[:, 9:].to_numpy().astype(np.float32)
    if normalized:
        x = 2*(x -x.min(0))/ (x.max(0) - x.min(0)) - 1
        

    if target == "Fall" or target == "Frail":
        y = data[target].to_numpy().astype(np.long)
        y[y>1] = 1
    elif target == "Sex":
        y = (data['Sex'] == "male").to_numpy().astype(np.long)
        y[y>1] = 1
    elif target == "Height [m]" or target == "Age [yrs]" or target == "Body mass [kg]":
        y = np.zeros(data.shape[0], dtype=np.long)
        normalized_target = (data[target] - data[target].min()) / (data[target].max() - data[target].min())
        normalized_target.to_numpy()
        for i in range(1, nb_classes+1):
            upper_lim = 1./(nb_classes) * i
            y[normalized_target>upper_lim] = i

    return data, x, y


def feature_importance_ranking_mi(data, x, y, nb_selected = None):
    mutinfo = sklearn.feature_selection.mutual_info_classif(x, y)
    keys = list(data.keys()[9:])
    ranked_ft_mutinfo = [(a,b) for b,a in sorted(zip(mutinfo, keys), reverse=True)]
    if nb_selected != None and nb_selected > 0:
        ranked_ft_mutinfo = ranked_ft_mutinfo[:nb_selected]  #most important feature numbers
    top_keys = list(zip(*ranked_ft_mutinfo))[0]
    top_x = data.loc[:, top_keys].to_numpy().astype(np.float32)
    top_x = (top_x - top_x.min(0)) / (top_x.max(0) - top_x.min(0))
    return ranked_ft_mutinfo, top_x, y


def feature_importance_ranking_anova(data, x, y, nb_selected = None):
    fvals, _ = sklearn.feature_selection.f_classif(x, y)
    keys = list(data.keys()[9:])
    ranked_ft = [(a,b) for b,a in sorted(zip(fvals, keys), reverse=True)]
    if nb_selected != None and nb_selected > 0:
        ranked_ft = ranked_ft[:nb_selected]
    top_keys = list(zip(*ranked_ft))[0]
    top_x = data.loc[:, top_keys].to_numpy().astype(np.float32)
    top_x = (top_x - top_x.min(0)) / (top_x.max(0) - top_x.min(0))
    return ranked_ft, top_x, y

def feature_importance_ranking_cv(data, scores, x, y, nb_selected = None):
    ranked_ft = scores['stats']['ranked_ft_importances']
    top_keys = scores['stats']['top_keys']
    top_x = data.loc[:, top_keys].to_numpy().astype(np.float32)
    top_x = (top_x - top_x.min(0)) / (top_x.max(0) - top_x.min(0))
    return ranked_ft, top_x, y


def stats_models_crossval(scores, data, nb_ft_selected = 10, cv=None):
    score_names = [x.replace("test_", "") for x in scores.keys() if x.startswith("test_")]
    stats = {}

    # Compute the mean and std over all splits
    for name in score_names:
        m = np.mean(scores[f"test_{name}"])
        s = np.std(scores[f"test_{name}"])
        stats[f"mean_{name}"] = m
        stats[f"std_{name}"] = s


    # Compute mean feature importance
    if 'estimator' in scores and hasattr(scores['estimator'][0], "feature_importances_"):
        ft_importances = [estimator.feature_importances_ for estimator in scores['estimator']]
        mean_ft_importances = np.mean(ft_importances, 0)
        stats[f"ft_importances"] = mean_ft_importances
        keys = list(data.keys()[9:])
        ranked_ft_importances = [(a,b) for b,a in sorted(zip(mean_ft_importances, keys), reverse=True)]
        stats[f"ranked_ft_importances"] = ranked_ft_importances
        if nb_ft_selected != None and nb_ft_selected > 0:
            ranked_ft_importances = ranked_ft_importances[:nb_ft_selected]
        top_keys = list(zip(*ranked_ft_importances))[0]
        stats[f"top_keys"] = top_keys
        
    # return feature coeffs if they exist (logistic regression)
    if 'estimator' in scores and hasattr(scores['estimator'][0], "coef_"):
        ft_importances = [abs(estimator.coef_[0]) for estimator in scores['estimator']]
        #print("DEBUG DEBUG DEBUG", ft_importances)
        mean_ft_importances = np.mean(ft_importances, 0)
        stats[f"ft_importances"] = mean_ft_importances
        #print("DEBUG mean", stats[f"ft_importances"])
        keys = list(data.keys()[9:])
        ranked_ft_importances = [(a,b) for b,a in sorted(zip(mean_ft_importances, keys), reverse=True)]
        stats[f"ranked_ft_importances"] = ranked_ft_importances
        if nb_ft_selected != None and nb_ft_selected > 0:
            ranked_ft_importances = ranked_ft_importances[:nb_ft_selected]
        top_keys = list(zip(*ranked_ft_importances))[0]
        stats[f"top_keys"] = top_keys
 

    # Compute mean confusion matrix
    if 'estimator' in scores and cv is not None:
        confusion = [] #np.zeros((nb_classes, nb_classes))
        for i, (train_i, test_i) in enumerate(cv.split(x, y)):
            estimator = scores["estimator"][i]
            train_x, train_y = x[train_i], y[train_i]
            test_x, test_y = x[test_i], y[test_i]

            train_y_pred = estimator.predict(train_x)
            test_y_pred = estimator.predict(test_x)
            confusion.append(sklearn.metrics.confusion_matrix(test_y, test_y_pred, normalize="true"))
        stats["confusion"] = np.mean(confusion, axis=0)

    return stats


def roughly_balanced_bagging(X, y, replace=False):
    """Implementation of Roughly Balanced Bagging for binary problem."""
    # find the minority and majority classes
    class_counts = Counter(y)
    majority_class = max(class_counts, key=class_counts.get)
    minority_class = min(class_counts, key=class_counts.get)

    # compute the number of sample to draw from the majority class using
    # a negative binomial distribution
    n_minority_class = class_counts[minority_class]
    n_majority_resampled = np.random.negative_binomial(n=n_minority_class, p=0.5)

    # draw randomly with or without replacement
    majority_indices = np.random.choice(
        np.flatnonzero(y == majority_class),
        size=n_majority_resampled,
        replace=replace,
    )
    minority_indices = np.random.choice(
        np.flatnonzero(y == minority_class),
        size=n_minority_class,
        replace=replace,
    )
    indices = np.hstack([majority_indices, minority_indices])

    return X[indices], y[indices]

def crossval_classification(data, x, y, n_estimators=200, n_trials=10, n_splits=5, nb_ft_selected=10, nested_grid_search=True, use_log_reg = False):

    clf = LogisticRegression(max_iter=10000) if use_log_reg else imblearn.ensemble.BalancedRandomForestClassifier(n_estimators=n_estimators)

    params = {'class_weight': [None, 'balanced', 'balanced_subsample'], "ccp_alpha": [0.0, 0.025, 0.05, 0.075, 0.10], "min_impurity_decrease": [0.0, 0.05, 0.10]}
    nb_classes = len(np.unique(y))
    scores = {'trials': [], 'stats': {}}


    if nested_grid_search:
        # Nested-Crossvalidation with Grid Search (https://scikit-learn.org/stable/auto_examples/model_selection/plot_nested_cross_validation_iris.html)
        for i in range(n_trials):
            inner_cv = StratifiedKFold(n_splits=n_splits, shuffle=True, random_state=i)
            outer_cv = StratifiedKFold(n_splits=n_splits, shuffle=True, random_state=i)
            grid = sklearn.model_selection.GridSearchCV(clf, params, scoring="balanced_accuracy", cv=inner_cv)
            # Compute nested scores
            scores_trial = cross_validate(clf, x, y, scoring=["balanced_accuracy", "roc_auc", "f1_weighted"], cv=outer_cv, return_estimator=True, n_jobs=1)
            scores_trial["stats"] = stats_models_crossval(scores_trial, data, cv=outer_cv, nb_ft_selected=nb_ft_selected)
            scores['trials'].append(scores_trial)

    else:
        # Normal Crossvalidation
        for i in range(n_trials):
            cv = StratifiedKFold(n_splits=n_splits, shuffle=True, random_state=i)
            scores_trial = cross_validate(clf, x, y, scoring=["balanced_accuracy", "roc_auc", "f1_weighted"], cv=cv, return_estimator=True, n_jobs=1)
            scores_trial["stats"] = stats_models_crossval(scores_trial, data, cv=cv, nb_ft_selected=nb_ft_selected)
            scores['trials'].append(scores_trial)


    # Average stats over all trials
    scores['stats']['mean_test_balanced_accuracy'] = np.mean(np.array([d["test_balanced_accuracy"] for d in scores['trials']]).flatten())
    scores['stats']['std_test_balanced_accuracy'] = np.std(np.array([d["test_balanced_accuracy"] for d in scores['trials']]).flatten())
    scores['stats']['mean_test_f1_weighted'] = np.mean(np.array([d["test_f1_weighted"] for d in scores['trials']]).flatten())
    scores['stats']['std_test_f1_weighted'] = np.std(np.array([d["test_f1_weighted"] for d in scores['trials']]).flatten())
    scores['stats']['confusion'] = np.mean(np.array([d["stats"]["confusion"] for d in scores['trials']]), axis=0)
    print(f"Results dataset: test_balanced_accuracy:{scores['stats']['mean_test_balanced_accuracy']:.3f}±{scores['stats']['std_test_balanced_accuracy']:.3f} test_f1_weighted:{scores['stats']['mean_test_f1_weighted']:.3f}±{scores['stats']['std_test_f1_weighted']:.3f}")
    print(f"Confusion Matrix:")
    print(f"{scores['stats']['confusion']}")

    # Average feature importances over all trials
    scores['stats']['ft_importances'] = np.mean(np.array([d["stats"]["ft_importances"] for d in scores['trials']]), axis=0)
    keys = list(data.keys()[9:])
    ranked_ft_importances = [(a,b) for b,a in sorted(zip(scores['stats']['ft_importances'], keys), reverse=True)]
    scores['stats']['ranked_ft_importances'] = ranked_ft_importances
    if nb_ft_selected != None and nb_ft_selected > 0:
        ranked_ft_importances = ranked_ft_importances[:nb_ft_selected]
    top_keys = list(zip(*ranked_ft_importances))[0]
    scores['stats']['top_keys'] = top_keys
    print(f"Top {str(nb_ft_selected) + ' ' if nb_ft_selected != None else ' '}keys: {ranked_ft_importances}")
    

    my_file.write(f"\nResults dataset: test_balanced_accuracy:{scores['stats']['mean_test_balanced_accuracy']:.3f}±{scores['stats']['std_test_balanced_accuracy']:.3f} test_f1_weighted:{scores['stats']['mean_test_f1_weighted']:.3f}±{scores['stats']['std_test_f1_weighted']:.3f}")
    my_file.write(f"\nConfusion Matrix:")
    my_file.write(f"\n{scores['stats']['confusion']}")
    my_file.write(f"\nTop {str(nb_ft_selected) + ' ' if nb_ft_selected != None else ' '}keys: {ranked_ft_importances}")

    return scores
    


if __name__ == "__main__":
    import argparse
    parser = argparse.ArgumentParser()
    parser.add_argument('-i', '--inputPath', type=str, default='FeatureCopWavelet_fix.csv', help = "Path of the data path")
    parser.add_argument('-v', '--verbose', default=False, action="store_true", help = "Verbose mode")
    parser.add_argument('-d','--debug', default=False, action="store_true", help = "Use random values for features")
    parser.add_argument('-l','--logreg', default=False, action="store_true", help = "Use a logistic regression instead of random forestss")
    args = parser.parse_args()

    np.random.seed(42)
    n_trials = 100 # Nr. of independent classification trials (each with a different random_state)
    n_splits = 5 # Nr. of Stratified KFold splits

    Grp = ["Whole data","Age 65 to 70","Age 70 to 75","Age over 75","Age over 65","Female (age over 65 yrs)","Male (age over 65 yrs)"]
    group_target_nb_classes = [(i,"Fall",2) for i in Grp]+[(i,"Frail",2) for i in Grp]
    group_target_nb_classes_fall = [("Frail only","Fall",2),("Non-frail only","Fall",2)]
    
#    all_scores = {}
    my_file = open("test_file.txt", "w")

    for group, target, nb_classes in group_target_nb_classes:
        print(f"\n##### GROUP {group} TARGET {target} with {nb_classes} classes #####")
        my_file.write(f"\n\n\n##### GROUP {group} TARGET {target} with {nb_classes} classes #####")
        all_scores = {}
        data, x, y = load_data(args.inputPath, target = target, group=group, nb_classes = nb_classes, normalized = True, debug = args.debug) 
        
        # Feature importance ranking using statistical analysis
        ft_r, x_r, y_r = feature_importance_ranking_anova(data, x, y)
        ft_names_r = list(zip(*ft_r))[0]
        ft_r_mi, x_r_mi, y_r_mi = feature_importance_ranking_mi(data, x, y)
        ft_names_r_mi = list(zip(*ft_r_mi))[0]
        
        # set the type of classification
        clf_name = "lr" if args.logreg else "rf"
        
        all_scores[clf_name] = {}
        # Perform cross-validation
        print(f"\n# Crossvalidation of Balanced{clf_name} Classifiers using all features #")
        my_file.write(f"\n# Crossvalidation of Balanced{clf_name} Classifiers using all features #")
        all_scores[clf_name] = crossval_classification(data, x, y, n_trials=n_trials, n_splits=n_splits, nb_ft_selected=10, nested_grid_search=False, use_log_reg = args.logreg)
        ft_r, x_r, y_r = feature_importance_ranking_cv(data, all_scores[clf_name], x, y, nb_selected=10)
        ft_names_r = list(zip(*ft_r))[0][:10]
        all_scores["rf-nested"] = {}
        # Perform nested cross-validation (https://scikit-learn.org/stable/auto_examples/model_selection/plot_nested_cross_validation_iris.html)
        print(f"\n# Nested Crossvalidation (+GridSearch) of Balanced{clf_name} Classifiers using all features #")
        my_file.write(f"\n# Nested Crossvalidation (+GridSearch) of Balanced{clf_name} Classifiers using all features #")
        all_scores["rf-nested"] = crossval_classification(data, x, y, n_trials=n_trials, n_splits=n_splits, nb_ft_selected=10, nested_grid_search=True, use_log_reg = args.logreg)
        ft_r, x_r, y_r = feature_importance_ranking_cv(data, all_scores["rf-nested"], x, y, nb_selected=10)
        ft_names_r = list(zip(*ft_r))[0][:10]
        

    
    for group, target, nb_classes in group_target_nb_classes_fall:
        print(f"\n##### GROUP {group} TARGET {target} with {nb_classes} classes #####")
        my_file.write(f"\n\n\n##### GROUP {group} TARGET {target} with {nb_classes} classes #####")
        all_scores = {}
        data, x, y = load_data(args.inputPath, target = target, group=group, nb_classes = nb_classes, normalized = True, debug = args.debug)

        ft_r, x_r, y_r = feature_importance_ranking_anova(data, x, y)
        ft_names_r = list(zip(*ft_r))[0]
        ft_r_mi, x_r_mi, y_r_mi = feature_importance_ranking_mi(data, x, y)
        ft_names_r_mi = list(zip(*ft_r_mi))[0]

        all_scores[clf_name] = {}
        # Perform cross-validation
        print(f"\n# Crossvalidation of Balanced{clf_name} Classifiers using all features #")
        my_file.write(f"\n# Crossvalidation of Balanced{clf_name} Classifiers using all features #")
        all_scores[clf_name] = crossval_classification(data, x, y, n_trials=n_trials, n_splits=n_splits, nb_ft_selected=10, nested_grid_search=False, use_log_reg = args.logreg)
        ft_r, x_r, y_r = feature_importance_ranking_cv(data, all_scores[clf_name], x, y, nb_selected=10)
        ft_names_r = list(zip(*ft_r))[0][:10]

        all_scores["rf-nested"] = {}
        # Perform nested cross-validation (https://scikit-learn.org/stable/auto_examples/model_selection/plot_nested_cross_validation_iris.html)
        print(f"\n# Nested Crossvalidation (+GridSearch) of Balanced{clf_name} Classifiers using all features #")
        my_file.write(f"\n# Nested Crossvalidation (+GridSearch) of Balanced{clf_name} Classifiers using all features #")
        all_scores["rf-nested"] = crossval_classification(data, x, y, n_trials=n_trials, n_splits=n_splits, nb_ft_selected=10, nested_grid_search=True, use_log_reg = args.logreg)
        ft_r, x_r, y_r = feature_importance_ranking_cv(data, all_scores["rf-nested"], x, y, nb_selected=10)
        ft_names_r = list(zip(*ft_r))[0][:10]


    my_file.close()

    


# MODELINE "{{{1
# vim:expandtab:softtabstop=4:shiftwidth=4:fileencoding=utf-8
# vim:foldmethod=marker
