# Supplementary material for: Random forest algorithms to classify frailty and falling history in seniors using plantar pressure measurement insoles: a large-scale feasibility study
Source: BMC Geriatr. 2022 Sep 12;22:746. doi: 10.1186/s12877-022-03425-5 (PMC9469527; doi:10.1186/s12877-022-03425-5)
Supplement: Supplementary file 6 — Additional file 6. [file 12877_2022_3425_MOESM6_ESM.zip › 6-Supplementary Material 6/Data-Code/Data.csv]

ID	Status	Sex	Height [m]	Age [yrs]	Body mass [kg]	Faller	Fall	Frail	[Standing CoP] Total Length	[Standing CoP] Area surface	[Standing CoP] Anterior posterior length	[Standing CoP] Medial lateral length	[Single foot] Stance time (average)	[Single foot] Double support phase rate (average)	[Single foot] Peak prominence_Sensor 1(average)	[Single foot] Peak prominence_Sensor 2(average)	[Single foot] Peak prominence_Sensor 4(average)	[Single foot] Peak prominence_Sensor 7(average)	[Single foot] Peak prominence_Sensor 6(average)	[Single foot] Peak prominence_Sensor 3(average)	[Single foot] Peak prominence_Sensor 5(average)	[Single foot] Peak appearing time_Sensor 1(average)	[Single foot] Peak appearing time_Sensor 2(average)	[Single foot] Peak appearing time_Sensor 4(average)	[Single foot] Peak appearing time_Sensor 7(average)	[Single foot] Peak appearing time_Sensor 6(average)	[Single foot] Peak appearing time_Sensor 3(average)	[Single foot] Peak appearing time_Sensor 5(average)	[Single foot] Integral_Sensor 1(average)	[Single foot] Integral_Sensor 2(average)	[Single foot] Integral_Sensor 4(average)	[Single foot] Integral_Sensor 7(average)	[Single foot] Integral_Sensor 6(average)	[Single foot] Integral_Sensor 3(average)	[Single foot] Integral_Sensor 5(average)	[Single foot] Single support phase starting coordinate X(average)	[Single foot] Single support phase starting coordinate Y(average)	[Single foot] Double support phase starting coordinate X(average)	[Single foot] Double support phase starting coordinate Y(average)	[Single foot] Maximal X coordinate(average)	[Single foot] Minimal X coordinate(average)	[Single foot] Maximal Y coordinate(average)	[Single foot] Minimal Y coordinate(average)	[Single foot] CPEI(average)	[Single foot] Midfoot cross point coordinat X(average)	[Single foot] Forefoot cross point coordinat X(average)	[Single foot] CoP medial lateral length(average)	[Single foot] CoP anterior posterior length(average)	[Single foot] Stance time(SD)
CA13	Healthy	female	156	77	70.7	Non-faller	0	0	44	1.5	32.8	23.9	610	36.4	249.2	65.8	40.6	116.7	93	30.4	55.8	8.6	31.2	70.8	88.7	72.9	36.8	67.2	835.7	243.4	100.6	332.1	387.8	140.2	218.2	0	7.5	12.8	123.6	16.8	-1.3	137	2.5	-42.1	5.1	12.9	18.1	134.5	78.7
CA17	Healthy	female	158	66	52.3	Non-faller	0	0	49.1	2.8	29.3	33.7	581.1	33.3	224.1	20	119.5	271.3	112.8	11.5	212	11.9	22.4	47.8	88.7	52.1	28	64.4	554.5	75.5	551.3	823.1	435.7	29.3	972.1	0.2	51.3	10	149.9	13.5	-4.2	163.5	4.3	47.6	1.9	6.4	17.7	159.2	62.1
CA1	Healthy	female	160	77	50.7	Non-faller	0	0	64.9	1.8	49	33.1	670	25.8	234.7	89.2	67	313	42.9	13.7	179.3	15.4	50.1	64.5	85	75.8	52.7	69.2	574.9	280	217.4	840.4	156.9	57	614.6	-1.1	14.7	16.3	169.1	18.5	-9.5	174.7	7.5	223.3	-6.4	-0.3	27.9	167.2	51.3
CA22	Healthy	female	147.5	71	48.7	Non-faller	0	0	50	2.5	33.8	30.8	645	32.8	178	26.2	91.9	32.7	26.9	13.3	104.6	18.3	53.7	76.6	87.5	76.2	63.9	79.9	615.7	119.1	344.1	81.6	67.5	54.4	274.6	-1.3	18.9	6	132.4	8.5	-7.4	140.7	1	103.6	-5.6	3.2	15.9	139.7	80.7
CA24	Healthy	female	154	72	49	Non-faller	0	0	81.2	5.2	54.1	49.1	668.3	37.1	117.7	23.5	19.1	265	372.5	12	113.9	16.3	58.2	51.5	89.5	67.4	52.4	74.7	377.4	118.1	99.4	966.7	877.3	51.8	396.7	0.5	62.3	11.7	147.5	13.7	-2	176.2	12.2	4.3	0.3	9.2	15.7	164	127.5
CA25	Healthy	male	173	70	70.7	Non-faller	0	0	23.8	0.3	15.4	14.7	710	38.6	114.8	37	48.5	215.6	34.4	0.8	177.5	23.3	53.7	78.9	94.4	88.3	43.1	87.1	488.5	193.7	214	328.3	47.3	2.4	635.4	-4.6	36.8	4.3	148.6	14.5	-9.2	171.7	6.2	250.7	-7.4	-0.8	23.7	165.5	68.5
CA26	Healthy	female	150	78	55.3	Faller	1	0	98.5	13.5	69.5	56.6	672.2	44.5	195	75.2	153.8	49.8	106.2	33.4	134.6	23.8	57.5	74.3	89.3	76.2	63.2	77	811.8	286.8	477.6	92.6	234.5	113.6	329	-1.6	16.3	2.7	119.7	10.4	-6.2	146.6	3.1	0.3	-4.8	7.7	16.6	143.6	47.9
CA27	Healthy	female	154.5	73	77.6	Faller	1	0	69.5	4.8	49.1	39.7	683.3	44.9	300.1	144.8	70	62.6	199.5	66.4	267	14.5	41.3	75.3	92.1	76.7	59.7	77.1	976.9	691.6	234	107.6	675.2	281.7	635.2	-2.3	14	1.8	118.8	15.4	-9.8	161.2	4.9	58.5	-4.5	6.2	25.2	156.3	38.4
CA29	Healthy	female	150	71	43.4	Non-faller	0	0	62.7	4.4	46.3	34.8	580.8	33.4	201.6	21.9	23.5	134.5	117	13.5	45	20.4	44.8	73	90.2	72.8	62.3	76.3	755.2	117.5	95.7	276.2	428.1	56	142.3	-0.6	12.4	16.4	142.1	19.4	-1.5	160	1.7	-76.1	8.8	16.6	20.9	158.4	33.3
CA2	Healthy	male	167	74	55.6	Faller	1	0	27	0.3	17.8	16.8	702	38.1	180.6	38.8	77.9	148.6	251.6	33.4	112.3	18.2	40.8	70.6	87	76.4	53	78.3	547.7	173.9	374	445.1	902.7	134	457.4	-0.9	5.4	9.7	141.9	17	-6.6	168.3	0.1	15.3	-2.3	8.4	23.7	168.2	93.2
CA31	Healthy	female	145	76	48.3	Non-faller	0	0	77	2.9	60.6	38.2	590	34.8	231.9	14.3	83.5	104.3	137.9	3.4	77	20.1	46.2	74.3	92.4	76.3	54	74.2	739.9	60.5	298.1	238.8	410.2	9.1	224	-0.5	8.8	13.2	133.5	17.2	-3.8	160.7	2.5	31.3	2	12.4	20.9	158.3	48.4
CA33	Healthy	male	170	77	69.2	Faller	1	0	34.4	0.9	22.7	21.1	642.2	44.2	252.6	19.9	20.4	379.2	13.8	3.3	139.9	24.1	49.2	69.3	89.2	87.7	57.5	74.9	737.9	97.7	92.7	1177.8	14.3	7.9	495.6	-0.8	8.1	10.5	167.4	20.7	-5.5	185.9	2.5	268.4	-4.7	1.7	26.2	183.4	62.8
CA34	Healthy	female	148	75	50	Non-faller	0	0	81.7	1.7	61.6	42.7	603.3	28.5	218.7	77.6	39.9	107.5	122.6	19.3	45.7	18.1	54.2	75.4	82.9	71.8	60.8	79.6	833.1	323.4	132.6	150	316.1	71.4	100.2	-0.7	7.5	21.3	153.9	20.1	-6.1	159.1	1.6	19.2	-0.4	14.6	26.3	157.5	171.5
CA3	Healthy	male	168	82	72.5	Non-faller	0	0	49.4	1.7	29.6	34.3	701.7	49.9	262.3	20.3	141.5	183.1	225.2	19.6	204.9	18.8	53.3	74.9	83.4	80.7	50.4	79.3	893.2	96.3	775.4	698.2	1009.4	85.3	971.6	-1.7	24	3	133	10.4	-18.3	157	9.2	-131.9	-0.1	4.5	28.7	147.8	105.7
CA40	Healthy	female	148	73	52	Non-faller	0	0	49.1	1.1	35.5	27.1	675.5	39.4	272.2	92.4	156.4	34.8	439.6	10.2	354.7	19.6	30.3	73.2	88.8	77.3	35.9	79	721.9	381	861.1	106.3	1509.2	29.7	1701.4	-5	34.9	3.8	124.6	5.7	-11.9	143.2	7.7	-90.5	-5.9	-2	17.6	135.5	79.4
CA41	Healthy	male	158	79	49.6	Non-faller	0	0	30.1	1.2	19.6	18.5	806.3	45.6	281.1	43.5	42.3	259.8	140.8	23.1	158	10.6	40.6	61.6	79	71.3	51.8	66.2	763	148.5	206.2	543.9	299.3	86.8	364	-3.1	17.2	18.5	162.4	20.1	-28	180	2.8	7.3	-6.2	4.8	48.1	177.2	49.8
CA43	Healthy	female	160	70	57.1	Non-faller	0	0	49.9	3	33.6	29.6	545	31	306.6	61.1	27.1	153	146.2	9.6	75.5	18.4	28.3	39	84.8	77.5	43.3	67.7	968.7	176.5	138.9	396.4	553.7	41.3	264.9	-1.9	11.1	20.5	168.9	21.3	-9.1	173	0.6	67.3	-4.5	7.5	30.4	172.4	20.8
CA44	Healthy	female	156	72	64.3	Faller	1	0	61.7	5.9	32.2	46.2	840	48.4	197.3	139.1	90.2	213.8	204.3	27.5	276	24.1	37.7	55.9	88.7	76.8	48.5	77.9	700.7	524.3	426.5	578.4	681.3	117.8	967.9	-5.2	48.9	8.7	143.3	19.7	-9.7	179.9	2.2	121.2	-4.9	4.9	29.4	177.7	42.9
CA51	Healthy	female	153	83	56.6	Faller	1	0	80.8	8.2	57.8	45.5	594	40.8	297	30.9	47.6	149.5	67.4	16.7	70.9	18.9	25.3	61.1	81.1	74.8	38.8	73.6	809.3	132.3	143.2	569.2	156	109.2	166.5	0.1	24.8	16.8	165.1	20.9	-5.7	180.2	0.1	125.5	2.2	10	26.7	180.1	32.9
CA52	Healthy	female	146	76	40.6	Non-faller	0	0	67.8	1.4	40	46.8	590	25.5	170.6	16.1	29.9	22.2	161.5	8.3	68.9	16.5	32.8	65.6	88.3	78.6	39.9	82.5	384.7	48.6	121.3	68.8	682.1	20.2	255.6	-0.7	6.7	19.7	130	22.2	-2	136.6	0.1	-165.9	5.5	19.8	24.2	136.5	43.2
CA55	Healthy	female	150	85	58.1	Non-faller	0	0	62.1	3.9	36	43.8	842.5	43.8	85.6	90.7	22.3	81.5	124.3	92.4	24.9	12.4	31.3	65.6	87.1	79.2	52.4	76.7	197.7	340.3	103	274.2	332.8	412.9	62	-2.2	69.4	21.6	143.9	22.7	-3.6	165.7	6.6	86.5	-2.3	15.2	26.3	159.1	53.9
CA56	Healthy	female	148	57	42.1	Non-faller	0	0	60.3	2.3	33	43.9	596.7	28.4	170.5	24.3	44.6	13.3	157.3	17.2	107.3	13.3	45	73.9	86.8	75.8	55.6	79.7	501.6	121.5	151.8	25.5	565.6	75.5	320.4	-0.6	12.5	13.3	120.7	16.8	-2.9	138	6.2	-66.9	4.1	12.2	19.6	131.9	89.1
CA57	Healthy	female	152	78	45.4	Faller	1	0	56.7	1.4	37.7	34.9	580.8	33.7	195.2	7.7	33.4	55.7	229.6	6.1	50.3	16.7	37.8	66	85.3	69.1	57.2	71.1	643.1	31	136.4	143.4	898	18.9	164.6	1.6	13.7	22.1	128.5	24.7	-1.4	153.3	11.5	-137.3	7.7	19.6	26	141.8	92.2
CA5	Healthy	female	157	60	55.8	Non-faller	0	0	52.1	2.2	33.4	34	618.6	36.3	243.7	25.5	36.3	73.6	118.1	13.1	116	23.3	52.5	68.9	88.3	76.6	64.4	76.7	956.3	110.9	157.7	157.6	391.1	49.6	313.4	0.1	17.4	13.7	125.4	17.8	-3.2	150	7.2	-3.7	3.4	10.9	21	142.7	166.3
CA60	Healthy	male	160	79	55.7	Non-faller	0	0	37.2	1.1	26.8	20.8	766.5	48.6	266.2	50.8	126.4	95.1	282.8	26.3	254	26.8	45.2	70.7	80.8	74.9	58.8	75.1	995.2	213.8	446.4	241.4	930.6	123	631	-1.8	26.8	5.6	130.7	14.3	-16.3	159.1	24.8	-239.3	0.2	6.2	30.6	134.3	128.4
CA62	Healthy	female	138	85	43.6	Faller	1	0	72.9	6.5	52.9	40.5	722.7	30.5	193.5	13.6	21.3	67.8	182.4	6.6	76.2	21.7	59.2	72.5	94	78.2	61.9	81.3	846.4	62.9	68	106.8	595.9	20	215.9	-0.2	4.4	20.8	129.5	22.8	-1	160.4	0.4	-135.7	10.2	20.8	23.7	160	82
CA65	Healthy	female	154	80	47.6	Non-faller	0	0	70.8	3.9	51	39.9	581.8	34.2	215.4	31.9	19.1	33.1	131.1	14.3	23.7	17.6	34.2	54.6	78.9	72	44.7	62.6	607.2	111.4	64.8	97.4	453.5	52.8	88	-0.2	8.9	23.9	135.7	25.7	-2.5	143	0.7	-96.3	5.6	19.7	28.3	142.3	49.6
CA66	Healthy	female	156	78	51	Non-faller	0	0	66.4	2.3	45.3	39.7	646.7	38.8	250.4	33	21.3	202.3	46.2	16	47.2	16.5	52.6	72.3	86.5	74	63.3	75.2	835	112.2	70.8	417	94.3	61.2	87.7	-0.2	15.4	15.3	156.9	24.9	-7.2	186.9	0.4	278.3	-3.6	5.3	32	186.5	48.5
CA67	Healthy	female	149	73	47.3	Non-faller	0	0	55.9	2.3	37	34.4	561.1	28.3	156.6	28.2	68.2	107.7	97.2	6.3	100.3	20.6	41.4	69.8	90.9	75.2	59.2	77.4	504.2	115.5	252	201.2	325.4	26	242.2	-0.6	18.4	15.5	147.1	17.7	-5.8	159	2.6	57.5	0	9.7	23.6	156.4	33
CA6	Healthy	female	152	80	50.9	Non-faller	0	0	51.9	2.5	28.3	37.4	620	35.5	259	22.4	108.2	143.1	145.1	15.9	194.1	19.4	29.5	66.7	87.5	67.3	44.4	78.8	802.3	82	444.3	378.2	486.2	65.3	748.4	-0.9	13.6	11.8	134.8	13.9	-3.3	156	0.6	25.7	2.1	7.8	17.2	155.4	38.9
CA7	Healthy	female	159	70	53.1	Non-faller	0	0	43.6	1.7	27.4	28.6	564.4	31.6	221.1	24	64.7	138.5	157.4	10.6	196.7	19.5	35.5	57.4	87.7	83.4	43.4	76.1	629.8	97.4	277.2	335.1	636.5	43.8	840.8	0.3	20.4	14	136.9	16	-3.4	152.5	3.8	37	3.3	10.9	19.4	148.7	30.9
CA9	Healthy	female	155	61	61.9	Non-faller	0	0	41.8	1.6	27.1	26.6	652.9	40	318.9	103.7	59.3	275.5	214.7	11.1	290.2	19.8	30.8	49.2	85.3	69.4	45.8	74.1	905	312.4	281.4	932.3	726.2	60.2	1044.1	-3.7	23	12.8	155	17.4	-11.7	172	6.5	96.8	-7	4.8	29	165.5	35.9
G13	Frail	male	135	75	52.1	Non-faller	0	1	57.7	5.2	45.2	27.8	647.5	26	325.9	98.1	81.6	343.8	250.7	19.2	302.2	11.2	24	33.9	85.7	72.1	28.8	64.2	847.7	225	341	1063.5	1027.1	53.8	1268	-2.2	16.6	22.9	179.5	24.5	-5.6	186.3	6.5	121.5	-2	5.5	30.1	179.9	90
G19	Frail	female		72	49.4	Non-faller	0	1	53.5	6.2	40.4	27.4	588.3	41	276.7	46.9	95.9	122	296.9	33.7	119.8	23.4	53.8	76.6	88.7	70.3	59.1	78.4	992.5	173.3	304.9	295.2	1157.6	147.9	364.9	1.4	22.3	14.8	137.2	18.7	-1.2	155.5	0.5	-178.7	7.7	14.8	19.9	155	79
G21	Frail	female	153	72	59.3	Non-faller	0	1	73.3	4.9	56.5	37.3	591.8	48.3	335.9	104.7	201.2	169.8	206.1	14.8	348	25.5	54.1	66.3	79.9	73.3	56.7	74	1162.5	392.9	571.6	494.9	479.8	50.2	940.3	-3.1	26.3	6.1	142.5	13.8	-9.3	164.3	11.6	188.2	-7.4	0.4	23.1	152.7	28.6
G24	Frail	female	142	66	44.2	Non-faller	0	1	77.4	5.4	50.6	49.3	550	32.4	225.3	41	59.7	215.5	79.4	23.7	162.3	17.4	50.4	72.4	88.6	78.5	62.8	75.5	751.8	154.6	196.2	482.6	212.2	104.3	404.5	-0.5	17.2	15.1	153.4	16.4	-3.8	163.3	5.6	101.4	-1.2	7.1	20.2	157.7	80.2
G27	Frail	female	155	67	65.6	Non-faller	0	1	51.5	5.3	39.7	25.8	772.5	48.8	328.6	127	79.6	370.5	231.7	26.5	251.7	16.9	33	47.8	74.4	63.9	40.3	65.7	964.1	396	330.2	1393.1	955	79.1	961.5	-2	25.3	13.1	152.4	20.2	-10.1	178.6	7.7	13.7	-3.2	7.6	30.3	170.9	198.4
G2	Frail	female	148	77	47.7	Non-faller	0	1	79.1	9.6	63.7	37.2	660	44.4	268.4	53.1	33.7	257.6	258.7	14.6	203.7	21.3	37	64.8	90.6	70.1	50	71	922.3	209.2	142.6	483.7	906.8	65.1	620.4	-2.1	18.7	11	136.3	23.8	-4.1	184.6	2.5	135.3	1.8	10.1	27.9	182.1	65
G30	Frail	female	155	68	59.3	Faller	1	1	42.1	1.7	28	25.7	551.4	35.2	273.9	63.3	88	179.7	241.6	30	181.5	19.8	45.9	65.8	86.5	78.8	52.3	77.7	964.7	237.6	341.1	512.8	893.4	132.2	685.3	-0.3	25.3	16.2	140	18.1	-3.8	157.2	10.1	-0.9	2	13.6	21.9	147.1	76.8
G6	Frail	female	154.5	68	67.9	Non-faller	0	1	42.7	2	27.5	27.1	559.1	37.6	297.3	167.2	184	77.6	244.9	28.7	251.6	14.8	40.6	75	96.8	74.4	46.1	85.1	1047.2	719.9	731.9	139.4	1037.9	129.4	835.2	-2.5	35.8	9.3	124.7	15.6	-6.1	162.2	3.8	39	-0.4	10.4	21.8	158.4	47.8
K43	Frail	female	148	79	54.6	Non-faller	0	1	39.8	0.6	23.3	27.4	702	60.1	250.2	95.7	70.6	240.3	217.3	21.9	209.3	20.5	25.6	59	84.4	71.5	33	75.8	767.5	335	393	774.7	708.7	108.3	749.7	-2.1	63.9	10.8	145.1	18.9	-7.2	177.8	11	-70.3	-2.5	7.8	26	166.8	38.3
K44	Frail	female	152	79	50.1	Non-faller	0	1	47.2	0.8	35.3	24.9	721.4	55.7	236.7	48.7	86.7	238.2	115.8	15.3	297.7	23.7	43.5	69.7	86.1	73.7	56.5	77.6	814.1	217.1	359.2	642.1	334.7	74	853.8	-3.3	43.9	4.9	140.8	19.6	-11.3	177.9	11.7	98.7	-3.7	2.5	30.9	166.1	50.4
K46	Frail	female	140	80	42.7	Faller	1	1	53.1	2.5	33.6	34	678.8	22.4	113.2	56.6	47.1	131.9	251.2	42.3	25.9	21.5	59.4	77.6	88	79	62.8	78.4	429.9	233.2	152.2	299.6	998.8	182.2	69	-0.4	10.9	21.4	141.6	23.2	-2.5	159.8	5.2	-140.6	6.3	19	25.7	154.6	97.9
K47	Frail	female	157	78	59.9	Non-faller	0	1	75.3	14.9	57.6	38	730.9	48.6	280.1	115.1	130.8	307	196	14.1	249.4	21.7	41.6	72.2	87.2	72	57.7	76.6	1061.6	497.9	476.9	894.6	742.3	77.1	746.6	-3.5	47.1	7.1	144.8	22.7	-9.3	180.9	12.1	134.7	-1.7	4.3	32	168.8	118
K49	Frail	female	147	78	57.8	Non-faller	0	1	56.9	9.4	35.2	37.9	649.2	23.2	154.6	68.9	77.6	206.3	211.8	35.4	150.5	16.5	40.1	70.1	85	77.6	40.3	77.3	540.3	290.3	358	697.4	1023.9	156.4	585.5	2.3	44.8	11	129.8	16.3	-0.7	139.3	21	-126.5	4.9	11.4	17	118.4	89.6
K50	Frail	female	150.5	74	62.2	Non-faller	0	1	66.3	2	43.7	42.4	705	53.8	103.2	82.6	121.8	115.1	121.4	51.6	163.5	25.8	71.6	82.3	81.2	75.6	68	81.6	386.9	340	485.2	436.6	556.9	218.5	557.2	1.8	90.3	0.7	137.9	4.6	-11.3	147.8	34.2	-140.2	1	2	15.9	113.6	35
K52	Frail	male	164	82	53.7	Non-faller	0	1	27.2	0.5	16	18.7	682.1	40.1	197.3	51.3	107	129.4	230.8	12.7	147.9	21.7	68.3	78.5	92	83.3	67.1	82.2	708.5	184.8	453.3	226.2	674.5	41.1	441.3	-2	37.8	5.8	138.9	16.6	-4.4	175.1	18.2	120	-1.5	6.6	21	156.9	45.6
K55	Frail	male	155	80	62.7	Non-faller	0	1	27.1	0.6	14.2	20	631.5	39.7	203.7	52.7	97.7	305.9	267.3	29.3	113.5	16.4	67.5	79.3	88.7	86.4	64.5	82.5	734.5	243.3	386.1	836.5	1173.1	138.3	382.6	4	60.8	12.9	153.4	20.7	0.8	174.7	7	133.7	5.5	8.7	19.9	167.7	32.9
K56	Frail	female	142	69	72.8	Non-faller	0	1	31	1.3	20.5	19.3	768	46.8	171.7	57.3	107.9	123.6	184.1	47.4	160.7	27.3	64.3	78	89.5	80.5	67.1	80.3	847.6	309.8	397.4	382.6	731.9	235	543.6	0.9	41.2	8.6	114.3	16.6	-1	152.6	27.1	-4.9	5.2	10.7	17.6	125.5	54.5
K58	Frail	female	140	80	48.2	Faller	1	1	63.8	3	40	41.5	710	56.3	213.5	79.3	47.1	305.5	91.7	59.5	172.3	24.1	41.4	64.2	82.4	70.9	51.9	69.7	726	304.5	183.7	677.5	176.7	198.4	350.5	-4.9	32.9	10.4	151.1	24.6	-23.1	187.2	9.8	8.4	-8	4	47.7	177.4	96
K59	Frail	female	147	79	57.4	Non-faller	0	1	45	1.1	29.4	28.1	727.5	59.3	332	150	156.9	326.2	150.5	18.1	321	19.4	31.3	64.9	78.1	68.4	46.4	72.1	1026.9	555.9	507.3	1075.3	396.4	72.2	854.7	-4.1	49.1	6.7	146.4	21.3	-17.1	182.8	5.2	-92.9	-5.3	2.6	38.4	177.6	103.8
K60	Frail	female	152	74	53.2	Non-faller	0	1	53.3	2.2	36.8	30.9	610	49.3	311.3	97.4	108.8	310.6	198	23.4	240.7	19	41	63.4	89.9	76.8	54.7	74.4	1074.3	353.7	419	700.1	453.1	88.1	630.1	-5.5	30.9	11.4	145.5	21.2	-14.6	181.3	11.2	254.5	-11.3	1.6	35.8	170.1	36.1
K62	Frail	female	158	80	63.2	Non-faller	0	1	50.7	0.8	28.6	35.9	751.8	51.6	199.7	100.9	130.3	71.1	62.9	17.4	200.2	16.4	47	72.6	84.2	65.5	39.3	74.3	511.9	401.7	545.7	297.4	262.4	53.8	710.1	-1.7	60	-5.4	137.6	19.1	-9	184.1	16.9	282.9	-6.5	-4.1	28.1	167.2	177
K66	Frail	male	160	80	45.5	Non-faller	0	1	101.6	5.2	69	61.7	650	57.6	273.7	94.1	69	92.5	69.4	18.1	126.8	26.2	57.1	78.9	91.1	81.7	70	82.7	1333.5	468.3	282.6	148.2	142.1	95	300.2	-5	33.2	-3.5	116.7	19.4	-14.1	178.2	3.9	242	-8	1.6	33.5	174.3	28.3
KA12	Frail	female	138	85	48.4	Non-faller	0	1	65.4	1.9	42.2	42.6	555.4	41.6	152	67.7	53.4	17.9	132	37	157.7	25.7	67.2	81.1	86.2	83.1	71.9	82.2	710.2	303.1	157.8	60	285.6	170	399.2	-0.5	23.9	7.7	112.4	14	-2.4	146.7	14.2	4.2	0.1	12.1	16.4	132.5	58.1
KA1	Frail	female		82	62.2	Non-faller	0	1	37.2	2	27.7	19.7	610	34.1	155.6	42.3	57.9	206.4	255.3	9.7	198.8	19.4	33.8	66.7	91.3	71	45.3	80.9	482.8	176	261.3	566.6	1242.7	49.1	775.4	2.8	51.1	16.9	146.5	18.6	-2.7	164.5	6.5	-61.6	4.7	15.8	21.2	158	64.6
KA20	Frail	female	146	74	75.7	Non-faller	0	1	39.9	5.4	26.8	24	639.6	52	223.6	150.3	99.7	38.3	193.9	82.8	174.6	16.4	33.6	69.9	91.6	81.5	57.4	82.2	762.3	746	493.3	107	786.7	410.5	689.9	-2.3	58.2	10.3	121.1	18.9	-3.5	149.3	6.5	70.9	-1.2	13.7	22.4	142.8	51.6
KA21	Frail	female	154	85	56.3	Non-faller	0	1	64.2	4.2	50.4	31.2	695.5	33.9	311.8	102.1	39	273.3	264.5	22.1	240.4	20.8	44.2	59.3	82.7	78.6	55	76.4	1052.8	385.6	199.9	954.7	791.4	90.9	815.3	-0.9	22	15.7	156.3	19	-7.3	173.9	4.8	17	-2.2	9.6	26.3	169.1	35.3
KA22	Frail	female	145	76	67.2	Faller	1	1	44.9	5.7	30.4	27	706.7	56.6	307.9	134.7	196.2	337.5	183.5	32.9	368.4	16.1	31.3	63.3	83.8	72.3	42.7	73.9	1022.8	459.7	816.7	1115.8	530.1	123.8	1333.5	-6.9	71.3	6.9	152.4	21.9	-17.1	183.9	5	-240.5	-5	-0.7	39	178.9	110.2
KA27	Frail	female	146	72	52.2	Non-faller	0	1	45.7	2.3	33.1	25.4	544.7	29.5	290	26.7	10.9	92.3	270.3	22.2	61	18.5	32.1	59.9	92.1	78.1	51.1	76.1	1052.6	92.7	53.3	217.4	1056.2	101.8	208.3	-0.2	10.4	25	142	26.2	-0.6	163.3	0.1	-133.5	10.6	24.4	26.7	163.2	67.2
KA2	Frail	female	161	67	62.7	Non-faller	0	1	33.5	2.2	25	17.6	762.7	52.2	292.4	91.5	127.5	382.5	201.8	18.7	398.5	24.4	52	68.1	81	72.9	54.3	72.5	1017.4	368.4	472.8	1142	568.9	72.1	1499.8	-1.5	56.4	9.8	151.1	19.2	-16.1	176.9	18.4	47	-3	2.7	35.3	158.5	134.8
KA3	Frail	female	139.2	81	36.8	Non-faller	0	1	44	0.3	29.5	27	732	51.1	144.2	37.1	29.9	30.2	163.1	15	68.7	36.8	72.6	81	93.4	83.5	74.2	84	583	113.3	86.4	40.3	478.7	67	149.1	4.2	31.2	14.3	115.1	20.1	-3.1	152.5	1.7	-112.6	5.3	17.5	23.2	150.8	37.2
KB12	Frail	female	147	73	47.5	Non-faller	0	1	41.4	0.8	28	24.7	638.3	40.3	255.5	19.2	52.5	25.9	246.8	30.8	168.5	20.5	58.3	78.6	90.8	74.5	62	81.9	976.1	76.1	167.6	79.7	937.3	140.1	491.3	1.1	15.5	15.1	124.2	19.4	-0.5	145.6	0	-127.7	9.2	13.6	19.9	145.6	98.2
KB15	Frail	female	147	81	53.6	Non-faller	0	1	54.9	4.9	40.3	30	612.6	41.4	276.7	41.2	34.7	181.1	219.1	33.6	150.3	21.4	46.7	68.9	86.4	74.8	55.4	77.4	1107.4	157.6	149.1	502.6	765.8	159.1	483.5	1.6	29.7	17.6	144.5	19	-1.4	161.9	0.9	-72.3	6	15.8	20.4	161	74.3
KB16	Frail	female	140	73	40.6	Non-faller	0	1	69.9	2.3	33.6	54.5	563.5	27.9	227.8	68.8	36.4	86.2	234.8	43.7	134.9	17.4	50.4	71.6	94.4	84.2	64.6	81	860.4	287.4	147.7	141.6	661.4	201.1	353.8	-1.5	23.7	20.8	144.7	22.9	-3.6	162.4	2.5	-7.2	0.4	18.3	26.4	159.9	40
KB27	Frail	female	148	83	45.8	Faller	1	1	60.9	3	40.2	37.2	675.3	39.3	265	45.3	57.4	28.2	249	22	130.1	25.4	40.9	70.3	81.4	69	60.8	73.9	1014.8	155.6	192.8	53	938	100	408.6	0.2	19	21.2	129	22.2	-2.8	130.6	4.4	-134.8	7.9	18.6	25	126.3	80.6
KB29	Frail	female	149	73	56.6	Non-faller	0	1	46.3	4.2	25.3	33.5	613.9	41.1	267.9	206.3	111.1	127.8	234.6	25.9	132.9	15.8	36.5	68.6	89.4	68.5	44.7	73.7	908.3	806.2	446.6	287.4	1006.9	116.5	453.5	-3	43.7	14.8	135.3	17.6	-5.5	157.9	6.7	5.2	-0.7	12.3	23.1	151.2	126.7
KB33	Frail	female	149	70	70.3	Non-faller	0	1	35	0.9	23.5	21.1	681.1	57.5	288.6	179.8	175.2	190.7	274.9	61.2	448.2	24.8	40.1	65.4	79.3	74.3	51.9	73.5	1014.1	758.8	707.5	419.6	579.4	215	1615.6	-8	60	8	143	13.3	-25.5	170.4	18.5	19.6	-10.5	1.6	38.8	151.9	58.4
KB35	Frail	female	156	67	61.1	Non-faller	0	1	35	0.8	24.4	19.9	632.1	51.1	289.2	193.3	157.4	317.4	160.7	49.9	334.1	18.8	29	55.2	80.4	74.8	34.7	70.4	738.9	580.4	701.6	784.7	526.7	141.8	1387.2	-5.3	36.6	3.3	141.1	16.8	-14.1	172.3	14.7	85.9	-10.3	-1	31	157.6	65.4
KB6	Frail	female		80	65.9	Non-faller	0	1	45.7	2.9	32.3	26	534.7	39.5	269.4	106.3	147	196.2	182.2	53.4	193.8	21.6	40.6	67.9	92	72.2	44.9	72.7	935.4	390.9	517.1	498.5	790.5	223.7	659.6	1.7	49.6	14	154	17.2	-3.1	167.9	2.8	89.8	1.8	9	20.4	165.1	68.7
KB7	Frail	female	153	79	58.2	Non-faller	0	1	38.2	1	27.4	21.2	631.1	36.6	241.1	175.4	123.2	212.8	197.9	42	334.6	9.3	38	61	89.8	72.1	39.5	76.4	692.5	704.3	485.1	402.4	853.6	170.8	1277.2	-3.4	62.4	15.9	166.1	20.6	-7.8	179.7	14.9	135.6	-5.3	5	28.5	164.8	59.3
KB9	Frail	female	148	79	52.9	Non-faller	0	1	47.7	1.5	35.8	24.7	719.1	51.7	281.5	61.3	46.5	367.3	142.7	26.1	117.4	21	38.9	63.9	80.4	70.7	52.9	67.5	1005.5	245.3	173.9	1462.6	331.5	97.1	260.1	-0.2	18.9	9.7	138	24.8	-2.1	185.8	16.8	152	2.7	9.6	26.9	169	171.1
M122	Frail	female	140	75	55.5	Non-faller	0	1	41.1	1.9	26.2	26.3	670.6	49.1	228	19.4	96.4	133.6	152.1	21.7	172.2	20.2	54	74.9	88.3	75.7	62.6	78.1	939.8	84.7	297.8	352.7	413.9	81.9	454	0.6	31.7	10.5	132.9	15.9	-0.7	171	5.5	39.7	4.1	9.7	16.6	165.6	30.6
M137	Frail	female	150	84	47.4	Non-faller	0	1	52	1.6	32.1	34.6	768	38.2	183.9	60.3	104.1	84.3	69.7	23.9	137.6	27.6	59.8	73.4	86.2	73.5	63.8	75.5	731.8	208.9	426	200	200.4	92.2	413.2	-0.7	23.9	6.3	135.4	10.4	-3.2	150.2	20.7	20.7	-1.7	4.7	13.6	129.5	28.6
M142	Frail	female	147	78	47	Non-faller	0	1	39.6	2.2	25.7	25.3	662.8	44.7	205.9	208.7	103	301.4	140.8	37.1	157.9	23	46.2	65.6	82.5	69.1	52.6	69.3	625.5	865.3	350.9	718.6	453	133.2	391	-8.1	38.8	15.1	159.5	21	-19.5	177.4	14.8	-132.1	-10.6	2.9	40.4	162.6	119.8
M143	Frail	female	140	85	59.2	Non-faller	0	1	71.8	4.3	35.7	55.3	618.1	40.6	172.5	98.2	51.4	67.7	197	64.6	90.8	20.2	44.5	73.5	91	78.2	52.9	79.1	600.1	437.2	234.9	169.4	783	276.7	272	-1.3	30	17.3	127.4	19.8	-2.4	157.1	6.1	-70	2	16.9	22.2	151	49.6
M144	Frail	female	140	83	54.8	Non-faller	0	1	47.2	1.7	33.6	26.3	725.9	39.5	153.6	103.6	84	34	177.4	40.7	57.6	19.1	71.1	86	93.5	79.7	77.4	87.4	872.3	528.4	334.3	97.3	787.8	234.2	156.1	0	39.9	8	112.5	16.3	-6.5	147.4	6.9	-14.4	3.3	12.5	22.8	140.5	31.4
M146	Frail	female	147	80	45.5	Non-faller	0	1	65.3	2.1	38.5	44.8	835	42	157.1	145.7	124.3	32.9	30.1	40.7	110.8	25.9	70.2	79.8	87.6	61.1	67.4	82.3	730.2	545.5	387.1	86.7	85.7	179.5	273.6	-2.7	31.3	-5.5	101.3	9.2	-7.7	143.6	13.2	172.3	-3.6	0.1	16.9	130.5	164.4
M147	Frail	female	148	85	65.6	Non-faller	0	1	60	6.3	37.1	39.7	650	34.5	316.6	102.6	116.3	348.2	343.4	25	323.5	17.5	27.6	57.7	87.4	66.1	44.5	68.6	910	347.5	541	1212.4	1663.4	83.5	1245.2	-2.9	28.2	16.4	157	20.4	-14	177.8	8.6	-144.7	-4.2	7.5	34.4	169.2	48.6
M148	Frail	female	140	81	51.6	Faller	1	1	58.7	3.6	32.3	42.4	745.3	55.8	100.9	182.8	68.3	0.7	81.7	92.5	66.4	17	31.6	70.9	87.9	76.3	54.7	78.3	338.1	975.3	321	0.3	184.5	445	182.5	-10.9	56.1	-8.6	95.7	2.2	-29.8	129.1	16.1	-33.1	-12.7	-0.6	32	113	40.5
M149	Frail	male	152	78	55.5	Non-faller	0	1	33	0.8	17.5	24.2	741.7	49	199	58.1	114.3	79.5	114.9	40.6	147.7	20.8	62.6	74.1	87.6	72.5	61.6	76.1	607.2	241.3	508.6	272.4	437.5	144.8	540.9	-1.4	40.1	-0.3	137.9	13.1	-5.6	165.6	23.7	98.9	-2.6	0.3	18.7	141.9	78.1
M151	Frail	female	140	80	46.5	Non-faller	0	1	75.6	5.9	55	42	790	49.9	172.9	78.3	158.4	67.5	111.9	7.7	170.8	27.2	39.5	68.3	87	77.6	49.4	77.9	517.4	326.3	597.2	139.7	310.7	38.7	449.4	-3.9	33.2	-9.2	124.3	4.5	-18.5	151.8	17.1	134.7	-12.4	-1.9	22.9	134.6	18.3
MA01	Frail	male	165	75	61.5	Faller	1	1	287.7	9.6	40.2	37.2	655.9	41	150.3	5.3	33	4.5	111.1	21.7	75.2	32.9	51.8	80.7	87	89.3	73.3	86.1	748.9	14.3	145.2	12.6	198.1	89.9	264.8	-1.9	26.6	7.1	130.6	16.7	-8.5	142.2	-3.6	-4.5	-3.1	9.2	25.2	145.8	46
MA02	Frail	female	142	76	55.2	Non-faller	0	1	76.5	5.9	49	49.9	740	43.6	94.5	83	105.7	34	15.6	28.5	123.2	25.8	66.8	86.2	98.4	86.1	73.8	87.3	415.6	400.2	326.7	56.6	38.7	127.7	366.2	-2.7	30.6	-4.3	109.6	13.1	-6	159.5	2.5	233	-5.7	3.3	19.1	157.1	77.9
MA03	Frail	female	147	74	48.1	Non-faller	0	1	65.8	2.5	49.1	37	715.3	28.3	178	15	53.6	1.2	115	17	114.6	24.6	62.2	81.8	97.1	86.4	67.1	89	618.2	53.7	149.8	2.1	322.5	58.3	309.1	-0.1	3.4	11.7	121.7	13.7	-2.3	123.7	0	-31.1	3.8	7.3	16	123.7	52.9
MA04	Frail	male	156	72	55.4	Non-faller	0	1	74.5	3.1	39.5	55.1	627.8	33	157.6	37.4	26.5	215.7	234.7	15	89.1	20.4	38	68.8	89.4	72.3	53.7	73.9	413.6	133.1	92.4	453.1	1099.6	68.5	239.7	1	27	21	154.7	24.7	-1.4	182.6	16.2	100.2	4.3	14.1	26.1	166.4	49.1
MA05	Frail	male	155	70	52.5	Non-faller	0	1	128	4.6	98.8	65.1	777	29.9	158.7	10.5	50.3	6.7	75.7	20.1	184.2	23.6	61.1	82.1	92.7	90.2	72.6	89.6	583.3	42.9	187	15.9	158.2	94.5	515.1	-1.7	14.2	-2.6	152.4	8.3	-11.1	164.2	1.6	216.5	-8.6	-0.4	19.4	162.7	63.1
MA07	Frail	female	133	88	45.2	Non-faller	0	1	68	4.4	39.6	47.5	725.7	43.1	66.7	116.1	39.5	27.1	85.8	26.8	77.7	19.9	53.9	78.1	87.2	73.1	58.9	78.9	178.8	543.6	123	67.5	329	128.4	191.5	-4.5	47	1.1	119.4	24.5	-10	171.1	20.7	289.2	-6.8	3.8	34.5	150.4	35.1
MA08	Frail	female	146	79	61.1	Faller	1	1	64.2	3.3	39.3	42.8	767	47.7	58.7	165.5	8.5	14	214.7	89.3	45.2	22.3	50.6	71.1	87.5	77.9	59.2	76.8	154.6	817.5	29.8	70.1	649.8	398.3	113.2	-7.1	59.7	14.2	126	24.6	-7.9	180.6	47.6	26.5	-5.9	18.5	32.4	133	108.4
MA11	Frail	female	150	84	51.1	Non-faller	0	1	64.4	9	41.7	40.4	534.6	33.1	128.6	12.6	8.9	22.2	135	7.2	107.9	19.6	31.2	51.3	95.3	77.1	41.2	71.3	379.4	44	39.9	70.1	503.4	26.8	378.9	2.3	26.3	23.7	130.9	24	-0.6	153.2	2.3	14.5	7.5	18.8	24.7	150.8	35.3
MA12	Frail	male	165	77	62.4	Non-faller	0	1	133.4	8.2	89.6	82.7	766.7	37.1	152.4	14.9	32.2	131.2	120.1	24.4	90.7	23	48.6	80.2	91.7	83.1	58	85.3	603.2	52.6	115.8	399.7	365.1	101.6	246.3	-0.3	23.5	11.7	184.2	30.3	-5.2	216.7	0.1	226.6	0	7.7	35.5	216.6	32.7
MA13	Frail	female	132	86	44.4	Non-faller	0	1	149.1	16.5	107.6	84.4	670	42.8	79	24.8	8.7	66.8	109.5	16.2	49.4	27.2	66.7	81	92.5	81.6	72.4	82.5	393.1	104.1	23.5	134.2	214.6	61.8	78.3	1	29.5	15.6	116.2	21.4	0.1	167.2	24.9	-70.9	5.8	17.9	21.2	142.3	52.4
MA14	Frail	female	137	90	46.8	Non-faller	0	1	140.9	8.6	82.6	99.9	665	35.7	71.1	55.5	46.5	39.6	158.8	17.4	107.3	24.7	39.2	67.8	92.2	77.4	51.2	76.7	168.1	192	161.1	67.1	485.6	71.3	267.7	-5.4	33.2	9.6	135	23.6	-11.2	179.5	21.8	202.5	-7	9.5	34.8	157.7	51.3
MA15	Frail	female	142	91	40.8	Non-faller	0	1	101.3	7.4	64.8	65	617.2	40.1	144.1	53.4	33.2	196.1	34.7	15.5	32.8	18.9	52.4	75.9	85.7	75.6	66	77.1	470.5	219	83.8	343.1	117.8	72.2	67.7	-1.2	20.8	7.4	143.1	25	-5.9	188	4.8	266.8	-4.1	5.1	30.9	183.2	50.7
MA16	Frail	female	132	73	50.7	Non-faller	0	1	44	1.8	27.3	29	540	43.9	181.6	81	11.4	0	25.1	40.3	68.7	20.9	44.8	75.1	29.3	81.4	50	81.5	540.7	392.9	16.6	0.1	78.4	153.8	264.8	-4.4	25.3	-0.9	111.1	3.4	-8.6	117.2	4.1	-46	-7.1	0	12	113.2	66.9
MA17	Frail	female	147	83	51.8	Faller	1	1	139.4	8.4	102.9	74.5	684.1	41.9	157.4	35.3	14.3	50.6	176.2	12.1	142.1	13.1	37.5	60	76	65.3	44.2	69.1	413.4	132	50	98.4	564.5	47.2	347.2	0.2	20.6	10.3	134.9	22.3	-3.6	167.2	6.1	169.4	0.9	12.3	25.9	161.2	130.9
MA18	Frail	female	144	80	53.8	Non-faller	0	1	45.8	1.5	23.3	34.4	727.5	46	97.2	67.4	35.9	93.7	67.4	29.6	82.4	21.4	47.4	69.7	86.5	74.1	55.7	75.5	343.5	300.1	126.9	307.1	196.8	128.4	245	1	57	13.3	140.3	17.7	-3	167.9	9.4	72.3	-1.1	10	20.7	158.4	48.5
MA19	Frail	female	142	90	40.7	Non-faller	0	1	65.6	4.4	44	40.6	641.7	35.5	75.9	21.1	53	66.9	77.7	5.1	66.5	24.4	64.7	82.5	94.5	82.6	63.2	87.2	301.9	78.1	133.3	128.9	246.3	17.5	163.5	0	10.3	9.4	131	17.3	-2.4	164.3	0	70.1	2.6	9.9	19.7	164.3	36.1
MA20	Frail	female	147	87	44.7	Faller	1	1	96.8	3.4	61.3	62.5	751.9	45.6	154.1	12.3	49.7	295.9	145.9	10.2	73.7	21.2	44.4	65.3	85.6	70.3	50.7	70.9	407.7	41.4	157.5	820.4	440.3	41.1	209.4	0	15.5	15.3	158	20.9	-10	178.4	6.1	131	1	7.7	30.9	172.3	128.2
MA21	Frail	female	155	77	41.4	Non-faller	0	1	34.7	0.5	23.7	21	733	62.7	117.4	49.2	6.2	10.6	23.2	9.3	35.4	46.4	67.4	81	95.7	83.8	72.7	83.8	664.8	301.4	-0.4	24.5	68.1	52.1	182.6	-3.3	28.5	-3.6	49.3	4.4	-5.8	109.8	22.7	-76.4	-3.3	0.2	10.2	87	41.5
MA22	Frail	female		86	61.9	Non-faller	0	1	133.3	3.8	93.9	75.9	762.9	55	91.7	112.6	58.1	99.4	10.7	29.2	77.8	5.9	57.1	69.5	82.3	68.5	55.4	72.6	180.3	487.3	238.5	151.7	21.9	138.3	264.1	-8.2	62.3	-11.5	113.5	18.7	-19.1	183.8	8.5	212.7	-12.1	-5.8	37.8	175.3	90.8
MA23	Frail	female	152	79	36.9	Non-faller	0	1	71.8	4.2	51.7	40.2	748.8	51.5	82.6	7.6	9	20.5	10.3	5.4	27.3	45.5	72.1	80	93.6	85.1	73.5	83.8	385.9	36.1	39.6	45.8	36.2	25.3	91.9	-0.2	27.1	2.9	85.7	17.3	-0.8	164.4	5.3	123.8	2.1	8.2	18.1	159.2	40
MA26	Frail	male	153	81	45.7	Non-faller	0	1	149.9	17.2	103.8	87.8	828.6	63.5	72.1	19.1	44.7	34.5	38.4	30.6	123.1	22.8	64.2	81.2	89.3	76.4	64.3	82.4	237.9	75.3	180.4	58.8	117.6	124.8	390.1	-4	52.9	-2.3	117.8	9.5	-14.7	170.7	23.4	-10.2	-4	-2.9	24.2	147.3	27.3
MA30	Frail	female		85	39.8	Non-faller	0	1	109.3	16.2	82.6	56	822.9	33.8	98.8	11.3	15.9	114.4	5.3	10.9	10.5	48.1	67	76.3	87.6	81.6	73.1	80.1	540.5	52.7	67.6	247.5	16.6	37.6	30.3	0.9	39	12.7	156	15.4	0.2	166.5	31.9	60.2	1.8	5.9	15.1	134.6	52.2
MA31	Frail	female		93	38.9	Non-faller	0	1	102.8	7.3	75.9	55.8	554.2	42.1	90.5	12.4	5.8	24.4	55.4	23.5	65.9	27.4	62.4	69.8	86.6	82.5	67.6	80.4	351.9	54.8	25.1	68.8	198.5	115.6	199.7	0.8	17.2	13.4	115.8	18.4	0	139.6	7.1	8.3	5.8	15.1	18.4	132.4	29.4
MA32	Frail	female		91	38.7	Non-faller	0	1	233	11.6	37	123.6	746.2	43.9	70.3	16.8	35.9	13.4	23.1	25	97.3	26.2	61.1	75.8	90.7	74.2	65.1	79.6	259.4	59.6	170.5	29.4	44.9	89.7	293.9	-4.6	45	-4	133.3	1.5	-13.9	156.5	40.2	-74.6	-7.1	-2.5	15.4	116.3	51.4
MA34	Frail	female		87	37.1	Non-faller	0	1	113.7	22.2	74.7	69.8	605	45.7	98.8	17.4	5.9	46.7	98	24.2	28.6	27.5	75.2	84	95.4	89.8	77.2	86.2	564.7	85.4	19.4	68	138.8	94.5	52.4	-0.3	20.1	14	121.1	24.1	-0.8	166.8	0	19.8	5.4	19.2	24.9	166.8	79.4
MA39	Frail	male		98	38	Non-faller	0	1	242.5	54.2	147.7	34.4	563.1	46.2	55.7	18.9	15.3	115	86.8	15.1	74.1	26	58.6	75.3	89.7	76.1	66.4	77.5	199.2	72.5	57.6	153.7	307.7	73.8	169.1	0.8	47.3	10.2	138.8	22.9	-5.6	175.6	28.5	185.9	2	9.2	28.4	147.1	27.5
MA40	Frail	female	139	88	36	Faller	1	1	161	21.5	113	91.7	568.8	34.3	125.3	19.2	13	4.9	35.2	12.3	175.2	25.1	67.1	83.1	97.8	84	72.7	87	509.9	82.2	54.2	12.9	103.6	56.3	582.2	-0.1	7.3	5.9	118	11.2	-0.4	138.4	0	55.2	1.3	9	11.6	138.4	63.6
MS11	Healthy	female	152	62	54	Non-faller	0	0	44.5	1.6	29.9	27.2	633.2	35.6	189	46.1	61	103.1	189.1	36.7	261.3	17.7	36.1	70.4	86.9	75.8	51.6	80.1	585.9	183.6	288.7	253.3	664.3	155.8	989.1	-1	27	12.5	130	13.8	-2.7	138.2	5	-115.9	0.4	11.1	16.6	133.2	70.9
MS12	Healthy	female	160.5	71	49.5	Non-faller	0	0	53	2.3	35.2	32.7	565	26.2	240	32.5	35.1	135.5	306.9	17.2	124.2	15	34.4	61.5	88	77.7	44.6	72.4	747.3	129.2	155.9	319.9	1343	72.3	399.9	1	22.3	20.8	145.8	24.1	-2	154.1	2.6	-148.8	7.7	20.9	26.2	151.5	32.2
MS14	Healthy	female	150.7	62	53.4	Non-faller	0	0	33.1	0.6	25.1	16.8	577.3	47.7	285.2	47	70.7	336.9	144.2	20.7	208.6	14.3	31.3	63.4	80.8	69.3	46.3	72.1	818.8	195.6	320.4	880.4	429.7	112.3	589	-3	42.3	15.4	161.8	18	-12	172.7	9	157.9	-4.5	4.4	29.9	163.7	107.3
MS15	Healthy	female	150	62	64.1	Non-faller	0	0	86.9	9.8	59.8	51	752.5	43.8	281.3	159.3	92.7	373.8	194.7	45.6	290.9	19.9	38	68.1	82.7	79.9	51.8	74.8	849.6	694.5	365.4	1310	754	182.8	949	-3.9	58.5	17.2	160.8	22	-9.4	181.1	10.2	128.8	-3.5	5	31.4	170.9	48.6
MS18	Healthy	female	157	59	59.8	Faller	1	0	54.7	2	40	30.1	630	41.1	226.7	49.6	118.8	97.2	175.6	15.7	280	22.2	53.6	74.2	88.5	76.6	54.3	80.3	810.9	195	436.1	222.5	562.8	58.1	1195.8	-1.3	30.3	9.5	128	10.6	-4.6	145	8.8	-10.7	0.8	8.5	15.2	136.1	30.7
MS21	Healthy	female	165.5	55	66.9	Non-faller	0	0	29.5	0.9	19.3	18.5	762.1	54.9	358.9	128.6	176.7	338	118.3	29.1	350.2	22	33.6	65	75.5	68.5	51.2	69.1	1275	510.8	671.1	867.5	305	122.4	1039.3	-5.8	41.3	6.3	149.2	16.5	-24.4	175.1	5.5	28	-7.3	-0.1	40.9	169.6	161.2
MS23	Healthy	female	147.5	62	56.8	Non-faller	0	0	53.7	3.9	37.9	31.2	629.3	36.8	270.3	46.2	155.2	141.6	203.1	31	223.4	15.7	37.7	58.6	87.5	77	47.5	73.8	737.6	126.1	615.8	366.8	650.3	112.8	867.9	-1.1	22.4	13.6	135.9	15.8	-6.8	156.9	4.8	108.5	-4.3	9.1	22.6	152.1	123.5
MS25	Healthy	female	150	61	63.5	Non-faller	0	0	38.2	1	28.7	20.9	654.3	40.9	264.8	51.2	64.8	234.5	145.5	26.2	156.6	13.1	48.9	69.5	87.6	68.5	56.8	71.9	886.5	201.2	233.3	556.1	508.5	103.1	452.2	-0.4	20.6	14.9	148.5	16	-2	161.9	5.3	-51.2	2.9	10.5	18	156.6	129.1
MS27	Healthy	male	168	57	65.8	Non-faller	0	0	33.1	1.2	20.2	22	715.4	44.1	255.9	110.1	184.5	116.8	372.6	11.9	213	16.5	41.8	78.5	82.6	84.8	52.7	80.1	821.9	511.4	786.4	336.2	1491.3	31.4	795.3	-5.7	39.3	6.3	139.4	18.7	-10.1	144.5	10.8	131.6	-1.9	7.3	28.8	133.7	42.4
MS32	Healthy	female	152	70	73.2	Non-faller	0	0	67.2	6.6	45.4	40.9	772.5	44.1	251.8	202.4	145.9	90	200.1	81	258.1	15.6	59.5	77.3	90.3	77	66.7	80	1143.2	849.3	402.6	124.8	689.1	335.8	723.1	-1.8	28.4	7.6	119	14.6	-4	135.1	2.1	-14.3	0	11.6	18.6	133	50.7
MS33	Healthy	female	158.4	65	55.1	Non-faller	0	0	65.2	4.7	51.5	31.1	672.5	43.7	347.5	84	35.5	312.4	209	20.4	119	13.9	25.6	48.2	69.2	60.5	38.7	56.2	967.3	262.9	170.9	1106.7	652.4	86.3	338.2	-0.6	44.8	17.1	166.3	23.5	-7.2	182.5	9	57.4	-0.2	10.9	30.6	173.6	119.5
MS3	Healthy	female	148	70	48.2	Non-faller	0	0	47.6	1	31.1	29.5	596.3	32	195.7	66.1	56.6	66	146.3	23.1	134.3	20.5	44.6	67.8	85.1	68.5	54	70	625.4	250.6	227.9	133.4	421	93.3	379.4	-0.9	11.9	13.6	126.1	17.1	-6.2	145.2	9.3	-157.2	0.4	13.1	23.2	135.9	27.8
MS4	Healthy	female	154.5	62	55.6	Faller	1	0	49.5	1.8	35.6	28	600	50	293.1	38.8	77.2	279.5	36.5	5.6	421.2	19.8	46.3	67.2	85.4	69.6	53.8	76.5	781	187.3	318.7	697.5	122.9	33.4	1583.6	2.1	82.8	3.2	143.4	16.5	-8.4	175.3	14.9	30	-5.9	-1.4	24.9	160.4	17.3
MS6	Healthy	female	158	63	61.1	Non-faller	0	0	38.8	2.6	25	24.6	653.6	47.1	336.2	60	82.5	269.4	137.4	10.9	284.2	18.5	28.5	58.9	83.3	67.9	28.8	72.2	991.3	205.6	380.8	765.8	360.9	42.8	880.2	-3.2	44.8	12.7	159.8	20.2	-9.6	179.6	1	180.7	-7.3	1.9	29.8	178.6	128.9
MS7	Healthy	female	155.5	60	46.4	Non-faller	0	0	45.4	1.2	34.4	23.5	594	42.6	302.3	130.4	75.8	281.7	105.2	34.5	159.6	14	28.6	45.2	81.4	68.4	32.1	69.5	730.8	338.2	336.4	878.3	279.1	100.4	508.6	-1.9	10	10.1	152.6	20.9	-22.1	181.2	1.8	125	-8	0.8	43.1	179.5	53.2
MS8	Healthy	female	151	62	52.3	Non-faller	0	0	41	1.5	28.6	23.9	668.3	40.1	300.7	76.5	97.2	147.6	202.6	14.6	323.9	13.1	36.2	62.7	87.3	68.6	51.1	77.7	876.4	296.8	436.9	333.4	637.4	78.5	1226.8	-3	28.4	4.8	138.6	10.1	-12.3	160.1	13.1	112.2	-8	5.5	22.4	147	79.8
MS9	Healthy	female	153.5	63	54.7	Non-faller	0	0	44.1	1.3	33.6	22.3	601.8	52.6	352.6	65	72	128.6	323.3	11.1	220.3	21	31.9	67.4	89	78.7	54.8	78.4	1318.6	235.1	319.3	253.1	1246.4	49.1	661.5	-3.2	27.2	10.9	135.4	20.5	-8.2	175.8	0.5	65.8	1.6	11.7	28.8	175.3	47.1
NT11	Frail	female		75		Non-faller	0	1	51.5	2.4	22	41.8	520.7	18	263.6	49.8	42.1	282.2	49.2	13.1	63.5	12.1	32.6	61.2	89.5	67.5	36.3	72.3	670.7	157.4	169	668.8	125.5	43.4	178.4	-0.2	2.8	15.3	169.2	17	-4.7	170.7	1	164.5	-3.6	8.1	21.7	169.7	26.2
NT12	Frail	female	164	65	46.5	Faller	1	1	66.2	1.1	45.9	40	691.8	44.7	203.6	18.7	23.3	26.1	92.9	8.4	245.2	19.7	44.2	71.2	87.6	69.3	49.5	73.7	608	79.4	80.6	43.1	265.8	40.7	770.8	-2.3	20.1	2.2	123.3	11.3	-24.6	162.7	2.8	147.3	-3.1	3.2	35.9	159.9	40.2
NT13	Frail	female		79		Non-faller	0	1	84.5	7.5	47.5	60.5	620.7	34.1	256.1	62.6	19.5	282.4	220.6	6.4	96.5	14.2	29.1	46.8	83.8	62.7	39	63.6	685	197.8	79.5	777.9	1060.6	26.1	349.3	-1	21.4	21.7	168.6	22.6	-7.1	178.7	1.5	37	0.5	12.6	29.7	177.2	112.1
NT14	Frail	female	165	71		Non-faller	0	1	79.6	2.3	54.4	48.1	676.4	31	156.2	4.8	51.8	70.8	194.8	1.5	136.2	21.8	43.5	68.5	84.6	79.7	44.1	75.6	414.3	10.6	211.2	126.2	421.3	2.8	381.8	-1.7	13.6	13.2	150.4	15	-19.7	159.5	12.6	-261.8	-6.2	6.2	34.7	146.9	23.8
NT16	Frail	female	158	66		Faller	1	1	103.7	2.9	58.3	77	575.6	46	145.1	24.1	34.3	146.9	83	9.6	253.8	22.5	30.6	67.7	84.3	79.4	45.3	77.4	388	87.9	119.9	267.8	252.3	53.1	715.6	-1.6	24.4	5.2	136.3	19.9	-5.3	169.1	12.6	234.8	-3.5	1.7	25.2	156.5	64.7
NT19	Frail	female	143	77		Non-faller	0	1	268.1	20.5	37	34.4	438.9	25.9	130	7.1	12.2	53.8	89.1	5.5	144.2	16	47.7	61.6	85.7	76.9	50.8	77.5	381	24.4	41.4	129.7	239	13.5	463.1	-0.1	5.2	10.8	136.3	14.7	-0.9	143.3	0.7	-23.6	1.3	12.3	15.6	142.6	28.5
NT1	Frail	female		83		Non-faller	0	1	79.4	3.2	44	57.7	605.7	37.8	140.9	88.4	33.9	223.4	133.4	15.6	130	7.1	25	49.8	86.3	73.2	36.3	65.7	264.8	275.2	127.9	756.7	458.6	64.8	388	-7.9	43.3	19.9	163.2	23.6	-11.5	185.6	9.9	221.3	-9	5.9	35.1	175.7	36.3
NT20	Frail	male	164	82		Faller	1	1	55.2	1.4	38.4	31.7	688.9	43.1	186.5	24.5	45	247.4	124.8	7.9	109	28.2	33.7	60.5	89.3	79.6	46.2	75.7	635.8	77.1	195.7	563.9	367.5	38.7	383.8	-1.4	16.7	14.4	149.7	23.3	-6.8	183	5.5	150.7	-2.5	6.2	30.1	177.4	28.1
NT2	Frail	female		81		Faller	1	1	90.6	7.7	75.2	37.2	589	38.7	151.5	36.9	21.2	124.9	236.4	25.1	133.8	22.1	45.3	72.6	84.4	79.7	52	73.8	477.3	143.5	64.6	285.1	1211.4	104	369.8	6.4	42.4	23	140.5	29.3	-1	142.9	3.2	144	10.9	19.4	30.4	139.7	68.9
NT3	Frail	female		81		Non-faller	0	1	58	4.3	37	37.3	541.4	31.6	192.1	14.6	23.6	35.4	86.1	12.5	146.1	20	63	74	90.4	75.5	63.7	78.8	610.4	59.8	59.2	66.4	208.1	36.5	361.1	-0.2	7.5	10.7	130.3	13.1	-0.9	146.2	1.2	-6.3	2.4	10.6	14	145	40.5
NT4	Frail	female		81		Non-faller	0	1	58.2	1	30.7	43.3	619.2	37.5	157.6	123.5	13.3	319.7	65.3	30.4	66.7	11	42.1	73.2	90.1	76.3	56.3	75.4	395.7	537.7	52.3	744.4	147.1	130.5	181.2	-5.6	28.9	18.9	167.4	25	-9.9	188	3.7	232.5	-7.7	7.6	34.9	184.3	17.1
NT5	Frail	male	168	72	54	Non-faller	0	1	51.8	0.6	34	31.7	605.3	35.7	219.8	14.7	26.4	298.4	159.6	13.1	119.8	22	62.4	79.8	89.9	80.7	62.1	80.9	691.2	69.7	67.5	627.6	462.5	53.4	348.8	-0.3	3.7	11.8	148.6	19.9	-2.2	175.5	2.7	102.1	3	9.5	22.2	172.7	77.1
NT6	Frail	male	168	74	78	Non-faller	0	1	43.2	1.7	27.3	28.3	625	33.8	63.7	35.9	16.6	133	110.9	88.5	111.5	14.9	58.7	73.6	92.3	89.3	63.2	84.8	142.4	172	72	277.3	322.1	484.4	413.6	-4.6	55	12.9	168	24.8	-8.4	196.6	28.4	243.5	-8.1	7.2	33.1	168.3	25.9
NT7	Frail	female	144.1	77	48.15	Non-faller	0	1	39.9	1.1	28.4	23	527.9	33	219.4	35.2	25.8	50.4	43.7	12.8	296.7	16.6	31.7	78.6	94	78.7	33	83	620.4	155.2	71.2	113.7	120.2	39.6	815.9	-1.2	14.9	0.3	127.1	11.8	-5.8	170.6	4.2	157.8	-3.9	0.1	17.6	166.3	57.9
NT9	Frail	female		80		Non-faller	0	1	44.6	1	27.7	29.3	574	21.5	208.7	52.8	54.9	175.7	63.2	33.8	196.9	15.8	37.5	66.4	86.3	75.3	49.2	72.5	517.8	228.5	233.5	510.5	226.6	151.3	733.3	0	11.1	14.9	151.9	16	-2.1	153.8	5.7	131.1	-1.5	6.2	18.1	148.1	46.6
NW11	Healthy	female	142	75	46.5	Faller	1	0	37	0.8	22.3	25.5	557.5	40.1	135	83.1	19.3	28.7	31	16.9	278.3	22	30.1	62.1	97.3	76.9	39.3	81.8	385.9	309	48	59.6	73.2	55.2	777.4	-4.6	25.5	-0.4	124.5	8.5	-8.6	161	5.8	145.7	-7.7	0.2	17	155.1	15.8
NW16	Healthy	male	170	87	61.7	Non-faller	0	0	60.7	3.5	36.9	40.9	681.3	39.5	150.7	19.3	39.4	212	126.4	43.1	410.8	20.7	68.8	81.5	92	78.4	68.3	83.9	564.9	67.1	97.1	743.3	462.5	176.2	954.4	1.4	41.8	5.9	164	27.1	-1.4	203.5	1.5	145.6	5.1	9.2	28.6	202	30.9
NW17	Healthy	female	159	74	53.2	Non-faller	0	0	119.4	6.1	91.9	62.8	642.3	34.9	192	34.4	21.5	181.6	93	8.8	112.7	20.3	30.9	47.9	85.1	69.1	31.2	68.7	450.8	92.2	82.6	630.7	396.4	31.1	508.7	-1.4	20	15.1	149.5	19.9	-7.9	177.9	4.1	87.6	0.8	7.3	27.8	173.8	123
NW22	Healthy	female	154	81	46.4	Non-faller	0	0	44.6	0.6	29.8	27.2	555.7	30.3	362.6	21.6	8.7	29.8	196.6	5.9	124.7	13.7	47.5	51.7	85.4	74	47.8	71.2	1025.6	87.7	181.6	134.2	551.2	17.3	460.3	0.2	6.8	11.3	132.8	14	-1.6	170.2	4.7	38.8	1.1	10.3	15.7	165.6	39.6
NW23	Healthy	male	150	72	53.3	Non-faller	0	0	69.7	2.7	49.2	40.1	563.3	28.3	165.9	28.2	134.9	28.9	58.6	4.9	145.1	11	45	72	85.7	78.9	47.5	73	431.8	111.7	369.1	110.8	150.4	14.1	478.2	-0.5	20.7	8.6	129.1	10.4	-4.8	133	7.2	171.6	-2	7.3	15.2	125.7	68.3
NW25	Healthy	male	147	76	59.8	Faller	1	0	69.1	6.4	46.9	41.8	647.3	36.1	229.1	86.1	38.8	44.3	157.2	43.4	59.9	14.5	42.9	63.1	90.3	75.2	48.7	75.1	561.3	274.8	148.5	97.4	561.1	149.4	227.8	-1.5	19.8	20.9	132.5	22.3	-3.6	147.6	0.7	-92.2	-0.3	19.6	26	146.9	55.9
NW26	Healthy	male	141	78	66.8	Non-faller	0	0	79.3	6	45.9	55.5	674.6	47.5	172.6	41.3	35.2	6.4	135.2	31.4	266	10.6	44.8	70.9	90.6	78.1	54.6	79.5	485.5	182.7	149.7	10.6	465.3	120.7	1027.5	-1.3	32.9	10.4	121.2	14.4	-2	137.9	0.7	9.1	-0.3	7.5	16.5	137.2	120.6
NW27	Healthy	female	173	73		Faller	1	0	60.9	3	40.2	37.2	647.5	47.4	134.5	32.5	67.4	114.4	211.6	62	394.8	25.9	61.4	76.7	88	88.9	63.7	83	475.4	151.3	232.6	325.9	722.8	322.1	1336.7	-2.3	61.7	2	155.8	21.2	-4.7	190.2	44.7	228.5	-3.1	1.3	25.9	145.5	35.7
NW28	Healthy	male	151.5	73	46.2	Faller	1	0	37.6	0.7	24.9	23.4	603.1	38.4	191.4	44.4	27.1	14	100.5	6.5	245	20.3	51.6	65.6	93.4	78.4	55.4	84	651.5	203.7	36.4	42.2	282.4	26.2	728.3	-0.9	14.5	2.7	122.2	7.2	-5.6	149	4	48.3	-2.4	2.1	12.8	145	90.1
NW2	Healthy	female	150	75	72.1	Non-faller	0	0	61	1.5	40.9	38	579.2	41	274.8	38.7	36.2	108.7	154.1	30.4	104.1	15.8	41.8	59.3	85.4	74.9	50.5	72.8	777.1	149.6	120.8	258.6	566	119.1	354.9	0.6	16.8	18.4	138.1	19.3	-1.9	151.1	0.7	-26.2	3	15.1	21.2	150.4	81.2
NW31	Healthy	male	151	74	48.9	Non-faller	0	0	45.1	0.4	22.3	34.6	571.4	33.9	163.8	85.7	39.2	30.8	89.6	31.2	36.3	19.8	64.4	81.4	96.3	80.7	64.7	81.3	475.5	324.9	107.1	54.2	299.2	115.1	106.4	-0.3	20.6	12.4	129.9	18.3	-3.3	156.4	4.9	9	3.5	13.9	21.6	151.5	33.5
NW32	Healthy	male	148	76	55.6	Faller	1	0	62.9	3.5	44.9	35.2	726.4	42.6	189.5	57.7	119.6	47.1	73.5	16.4	342	19.5	47.1	74.9	90.2	76.5	58.1	83.3	625.3	272.8	350.8	188.6	181.1	44.1	848.7	-3	29.1	-3.4	124.1	10	-7.7	172.3	13.5	208.8	-7	-2.1	17.7	158.8	62.8
NW34	Healthy	female	165	80		Non-faller	0	0	35.7	4.1	23.3	22.6	665	39.8	167.4	20.6	236.8	111.9	79.4	29.5	557.1	19.5	56.9	78	84.6	75.4	60.2	78.7	643.7	98.5	854.2	219.4	223.3	112.6	2076.4	-5.2	44.8	-10.1	146.5	16.7	-13.6	183.7	2.9	327.2	-10.2	-7	30.3	180.8	96.2
NW35	Healthy	male	156	64	63.4	Non-faller	0	0	84.2	7	47.7	60.1	673.3	38.9	194.1	291.8	47.3	31.5	233	1.3	198.8	21.3	21	55.9	85.9	81.9	62.1	79.8	738.4	1025.7	183.3	94.3	698.9	2.8	659.6	-6.6	46.6	17	126.5	20.3	-6.8	139.1	39	-62.8	-2.1	15.7	27.1	100.1	12.1
NW36	Healthy	female	164	79		Non-faller	0	0	24.2	0.7	14.4	16.4	753.3	60.3	114.4	23	81.1	181.6	74.8	48.7	238.9	15.2	38.1	72.7	81.7	70.2	43.6	77.4	279.9	99.1	364.6	519.6	288.2	236.3	869.9	-2.6	68.8	2.4	156.8	22.6	-5.5	196.4	25	243.3	-3.9	0.7	28.1	171.4	149.3
NW37	Healthy	male	144	75	45.8	Non-faller	0	0	48.3	0.9	36.5	25.4	624	33.5	175.1	31	16.6	60.4	70.6	2.2	183.2	14.2	30.3	52.7	87.6	77.1	31.8	77.8	395.4	104.5	30.3	163.1	215.8	5	697.6	-1.2	14.1	5.5	134.1	10.7	-4.1	168	2	177.3	-3.2	3.2	14.8	166	160.3
NW39	Healthy	male	166	70	57.2	Non-faller	0	0	53.1	1.1	41.5	25.6	704.3	34.7	221.9	16.2	54.6	50	179.9	4.2	173.9	22.8	53	78.2	84.9	81.4	57.1	78.3	743.7	56.3	148	171	439.5	10.7	527.5	0.1	14.7	8	139.4	11.5	-3.2	148.9	12	58.5	1.1	6	14.7	136.9	76.6
NW40	Healthy	male	149	65	67.2	Non-faller	0	0	48.8	3.1	31.2	31.5	625	45.8	142.7	86.9	211.9	39.5	91.1	12.5	290	17.1	43.5	79	94.2	77.4	45.2	85	519.3	453.7	795.4	87.2	305.3	45.6	891	-6.8	44.7	-7.2	118.3	1.3	-11.1	146.9	18.6	144.9	-8.8	-3.6	12.4	128.2	16.9
NW41	Healthy	male	153	67	56.3	Faller	1	0	43.1	3	30.2	24.8	612.2	52.2	211.6	57.2	45.3	66.1	173.8	4.3	193	19.3	45.9	66.7	80.6	69.6	53	79.8	729.9	285.4	111.8	169.7	467.5	16.3	673.4	-1.3	24.6	0.7	102.9	8.3	-6.8	139.9	8.5	66.7	-0.3	3.4	15.2	131.5	43.8
NW42	Healthy	male	156	78	57.3	Non-faller	0	0	113.2	7.3	76	70.2	625.6	47.2	86.5	21.1	21.5	366.7	215.4	9	70.5	16.1	27.1	63.8	78.2	77.6	42.3	66.8	213.9	82.6	100.8	1453.4	666.6	41.9	205.2	2	61.4	20.5	163	23.5	-7.9	178.6	27.4	26.4	0.9	7.4	31.4	151.2	114.8
NW43	Healthy	male	150	75	48	Non-faller	0	0	40.2	0.7	23.6	27.8	593.5	38.1	218.1	90.9	11.6	59.4	98.7	25.2	210.5	18.6	53.7	70.2	89.8	75.7	58.9	75.5	743.3	413.6	3.4	201	215.1	70	518.9	-2.9	23.4	6.3	132.3	9.9	-7.1	167.4	13.2	107.6	-5.2	5.1	17	154.3	54.9
NW44	Healthy	male	147	83	59.6	Non-faller	0	0	69.2	6.3	49.5	37.8	615.6	37.3	172.1	50.9	32.9	166.4	91.1	28.8	72.1	17	38.6	66.8	86	75.3	51.4	73.2	485.6	205	104.8	392.4	287.7	118	199	-0.7	25.5	17.5	152	19	-2.8	162.5	1.1	59.5	0	12.3	21.7	161.4	108.9
NW45	Healthy	male	151	76	45.6	Non-faller	0	0	40.4	0.5	19.7	31.1	625.7	31.4	204	17.7	61.8	54.1	184.2	9.5	78.6	15	34.3	68.8	82.2	72	37.3	79.6	502.8	62.1	263.1	128.4	686.7	33.5	280.2	1	14.1	11.2	132.8	19.5	-3.9	135.6	2	-145.6	4.5	15.3	23.4	133.6	163
NW47	Healthy	male	154.5	71	54	Non-faller	0	0	53.9	1.1	25.1	42.2	566.3	31.7	154.5	16	18.2	12.3	110.1	12.8	134.6	14.6	35.5	45.8	82.3	75.6	37.9	69.5	405.6	63.5	74.6	46.4	404	53.1	547.9	0.8	29.1	18.4	126.9	19.5	-0.6	131	4.3	51.8	1.8	16.2	20.2	126.8	77.8
NW48	Healthy	male	145	88	37	Non-faller	0	0	55.9	2.3	37	34.4	695.3	44.6	77.5	30.9	57.9	28.3	204.7	6.8	51.2	24.2	47.9	72.9	87.3	74.9	51.7	76.4	307.9	156.6	178.8	179.2	709.4	23.7	222.4	-0.5	49.3	6.9	123.4	11.8	-2.9	164.4	28.9	10.1	2.2	8.2	14.7	135.4	51.9
NW49	Healthy	female	160	66	60.4	Non-faller	0	0	73.8	1.8	52.8	41.7	687.7	36.7	266.3	22.4	28.2	278.4	311.6	14.7	94.4	15.8	31.3	46	81.9	73.5	37.8	64.1	569	61.7	108	948.1	1382.2	61	357.5	-0.8	13.6	21.3	157.2	22.5	-9.3	167.2	4.9	19.5	-0.2	11.6	31.9	162.3	102.8
NW50	Healthy	male	148	87	66.3	Non-faller	0	0	56.2	2.5	29.3	41.5	1020.7	70.5	64.7	117.3	53.2	98.8	62.7	74.7	69.9	36.9	62.4	70.9	90.2	72.7	62.9	74.5	260.2	499.6	211	207.6	193.5	335	267.4	-0.8	71.4	1	96.2	14.6	-1.5	167	30.1	66.7	-0.3	6.9	16.1	136.8	55.8
NW51	Healthy	male	155	72	64.8	Non-faller	0	0	67.9	2.5	43.4	43.7	636.9	40.6	274.1	83.7	77.9	180.7	154.1	9.5	147.5	12.1	30.1	61.2	78.7	64.6	38	72.8	680.4	206.8	349.9	396	426.1	40.3	460.6	-1.2	6.4	10.5	145.7	20	-14.6	175.6	6.3	218.2	-7	2.9	34.7	169.3	170.3
NW52	Healthy	female	150	81	55.3	Non-faller	0	0	111.5	5.6	93.5	41.8	680.6	42.9	105.2	99.1	16.3	164.9	95.8	21.7	34.6	17.9	32.4	63.3	87.1	72.7	41.8	73	234.8	340.3	64	522.2	298.1	93.6	112.4	-4	50.5	19.6	162.5	25	-8.1	188	2.8	204.4	-6.8	10	33.1	185.2	47.6
NW53	Healthy	female	157	76	54.6	Non-faller	0	0	74.3	1.9	49.1	47.9	581.2	34.2	184.8	23.2	23.9	90.3	69.9	10.3	65.5	23	59.8	75.4	89.2	76.3	62.5	79.2	610.6	79.7	70.4	185.9	222	34	189.5	0	8.5	14.7	144.2	16.3	-1.3	152.5	1.4	-32.8	5.7	12.3	17.6	151.1	56.3
NW54	Healthy	female	154	67	54	Non-faller	0	0	52.8	4.8	39.2	28.1	573.8	35.1	249.6	31.5	17.3	193.1	243	12.7	73.3	23.2	63.6	79	92.8	75.8	67.5	79.9	816.3	131	59.6	287.3	1007.9	49	175.4	1.1	14.9	20.6	140.2	22.9	-0.6	165.6	1.6	-190.3	10.9	22.1	23.5	164	18.9
NW55	Healthy	female	170	70	61	Non-faller	0	0	55.2	0.9	43	27.4	689.1	40.2	157.7	13.1	22.3	97	225.7	6.4	94.2	18.3	61.6	78.8	86.3	74	56.1	78.9	541.4	60.4	76.1	273.7	852.8	26.6	342.9	2.8	33.4	13.4	147.5	17.2	-0.2	156.1	10.5	-155	9.5	14.8	17.4	145.6	61.4
NW56	Healthy	female	157.8	72	48	Faller	1	0	79.1	3.7	58.3	41.9	670	40	201.2	52.6	155.3	60	218	12.4	230.7	24.4	70	81.3	93.7	83.9	67.8	82.3	828.7	105	296.9	119.8	468.6	32.7	461.9	0.9	13.9	7.2	122.5	25	-2.6	154.8	5.3	253.4	0.3	13.4	27.5	149.5	54.9
NW57	Healthy	female	159	83	54	Non-faller	0	0	104.3	7.3	63.4	70.6	710	38.2	178.4	23.8	30.5	228.4	83.8	7.1	142.4	16.7	45.2	60	91.4	63.4	48.5	65.5	488.1	67.8	99.4	342.8	252.4	27.5	383.6	-0.9	27.2	10.7	152.9	23	-5	182.4	0	252.2	-2.7	4.9	28	182.3	66.5
NW58	Healthy	female	155.5	77	47.5	Non-faller	0	0	68.3	10.1	45.7	40.8	560	30.9	140.6	3.2	11.1	83.7	61.6	5	54.6	18.7	44.5	68.1	83.6	66.7	46.8	66.2	399.7	8.9	36.9	236.6	225.3	11.6	146.8	2.2	17.8	16.5	156.9	19.7	0.5	163.6	8.7	-14	6.9	13	19.2	154.8	114.3
NW59	Healthy	female	152	72	53	Non-faller	0	0	92	9.2	60.2	58.6	590.5	31.2	188.4	22.6	34.9	198.5	96.4	9	125.2	17.4	41.6	64.8	86.4	71.7	52.1	72.8	563.5	80.7	102.8	427.9	304.3	29.2	367.4	-0.2	12	15.3	149.6	18.2	-1.6	163	4.8	16.5	2.8	12.9	19.8	158.1	74.6
NW6	Healthy	female	148	75	48.5	Non-faller	0	0	63.7	1.5	39.4	43.2	577.3	32.2	204.2	53.1	104.6	84.1	81.2	23.7	76.6	19.1	51.2	76.8	89.2	79	56.6	80.1	573.1	177.5	324.3	175.5	263.5	99.3	239.2	-0.4	12.3	12.6	139	17.9	-4.9	157	0	93.3	-0.4	8	22.8	157	43.5
NW9	Healthy	male	155	74	51.2	Non-faller	0	0	80.2	4.2	51.8	52.5	622.4	32.3	243.5	26.8	45.9	61.3	132.6	20.1	96.1	9.8	48.7	66.2	91.3	73.6	54.2	77.8	591.5	104.8	165.6	116.3	627.2	83.9	323.8	2	23.5	15.5	129.9	20.5	-2.9	159.7	2	96.6	3.7	11.6	23.4	157.7	33.8
O100	Healthy	female	165	60	66	Non-faller	0	0	38.4	1.8	28.3	20.6	600.9	41.5	342.6	94.8	73.2	370.2	258.9	19.5	209.5	13.4	32.6	68.7	84.3	78.2	44.4	78.7	1140.3	421.8	343	1402.4	891.7	94.4	655.8	-2.1	36.2	14.9	152.5	18.3	-3.5	175.5	9.3	124.3	-0.4	8.2	21.9	166.2	29.8
O103	Healthy	female	151	60	51.4	Non-faller	0	0	42.7	1.2	25.3	29.3	642.4	31.6	256.4	30.6	33.2	129.1	255.2	20.8	136.4	16.7	51.6	65.2	84.8	74.5	58.2	71.2	906.7	102.6	119.5	249.1	876.8	78.5	379.6	1.1	14.4	21	131.3	22.2	-1.5	147.9	5.7	30.2	4.5	17.1	23.7	142.2	168.2
O104	Healthy	female	160	61	64.6	Non-faller	0	0	44.9	2.6	32.5	25.2	662.3	46.4	353.2	122.4	115	349.9	167.6	32.2	216.4	15.1	32.9	62	81.9	68.9	44.8	67.8	1004.9	437.6	366.4	947.4	501.6	115.5	495.7	-3.9	35	17	162.5	24.7	-9.8	187.2	5.2	305.7	-7.8	1.8	34.5	182	57
O108	Healthy	female	156	60	52.9	Non-faller	0	0	43.9	3.8	31.4	24.6	623.7	40.1	319.4	66.5	72.3	352.1	110.8	19.2	186.8	16	27.2	39.8	76	63.3	29.1	58.1	697.9	157.4	290.3	1460.2	476.4	50.1	796.9	-1.4	43.3	15	162.4	20.9	-10.1	179	8.3	127.9	-2.7	3.1	31	170.7	99.3
O110	Healthy	female	152	67	51.8	Faller	1	0	79.1	11.4	60.2	41.1	567.1	34.5	277.6	31.4	58.6	118.2	109.2	32.2	191	18.2	51.1	71.1	88.9	72.6	58.8	74.5	896	124.2	216.8	258.6	341.7	135.9	602.5	-0.3	15	12	142.6	13.6	-2.8	152.2	1.8	5.1	2.7	9.7	16.4	150.3	27.1
O111	Healthy	female	160	38	50.7	Non-faller	0	0	39.8	2.1	25.4	25.4	658.1	44.2	363.6	68.2	19.5	358.2	178	22.3	149.6	17.6	38.1	54.8	80.6	67.4	40.3	65.9	1143.3	204.3	91.8	1274.2	625.7	88.6	438.5	2.5	42.8	17.9	162.4	23.7	-2.6	177.7	1.6	146.4	3.7	11.1	26.3	176.1	92.1
O112	Healthy	female	153	54	55	Non-faller	0	0	46.6	4.3	28.2	31.1	679.5	48.5	303.5	115	121.8	297.6	171.1	15.5	407.6	19.4	30.5	63.9	86.9	75.8	39.8	74.3	849.8	403.5	509.1	808.1	505.6	63.3	1359	-5.9	43.2	8.2	148.3	23.5	-10.5	183	7.5	274.9	-7.4	0.7	34	175.4	95.8
O117	Healthy	female	160	64	82.3	Non-faller	0	0	82.5	13.5	65.6	38.9	743.3	47.1	347.4	154.1	203	256.4	157.6	40.2	262.3	20.6	33.7	67.1	86.9	76.7	45.3	80.4	965.2	565.7	789.9	1067.6	443	163.8	581.2	-2	47.5	3.7	144.6	25	-9.1	184.8	6	320.7	-2.8	0.8	34.1	178.8	40.9
O20	Healthy	female	151	63	75.7	Non-faller	0	0	44.6	2	31.6	25.4	701.7	42.7	205.7	25.6	159.1	256	34.8	18	180.4	20.5	48.7	71.3	88.3	69.6	56.5	74.6	687.8	96.3	498.2	550.2	78.5	72.5	580	-0.9	17	5.3	139.4	15.1	-4.5	170.3	0.3	217.1	-3.5	0.6	19.6	170	133.3
O24	Healthy	female	162	40	70.4	Non-faller	0	0	37.8	2	26.9	21.2	769.4	52.4	268.5	137.5	128.9	246.9	168.4	38	205.6	22.2	35.5	72.9	85.9	76.3	55.5	76	1028.4	640.9	492.3	732.9	618.4	158.8	718.6	-4.6	38.7	1	122.4	23.6	-12	184.9	16.1	195.4	-4.3	3.6	35.6	168.8	56.4
O2	Healthy	female	155.4	60	53	Non-faller	0	0	34.8	2.5	25.7	18.5	641.5	42.4	242.2	101.1	122.2	91.2	249.7	30.7	150	22.8	58.3	79.7	88	76.5	58.7	83	894.6	462.5	530.8	261.7	964.8	111	552.1	-1.7	45.2	5.4	138.6	7.2	-5.1	153.2	15.2	-1	0.4	5.4	12.3	138	23.8
O31	Healthy	female	154	60	46.9	Non-faller	0	0	45.1	1.3	26.6	30.9	584.6	32.9	213.8	10.2	23.5	58.2	139.2	13.7	186.2	15.7	37.6	55.2	92.7	71.2	44.2	75.7	595.8	31.9	117.4	107.8	426.3	50.3	803.6	0.3	34.8	12	152	16.1	-2.1	157.9	1.4	-24.6	3.4	13.5	18.2	156.5	102.4
O32	Healthy	female	154	67	42.5	Non-faller	0	0	89.3	2.2	62.1	53.1	550	33	148.9	19.1	18.4	116.7	164.9	23.2	92.2	21.5	42.4	69.4	93.3	79.2	58.2	79	472.6	81.9	86.7	246	515.9	108.9	254.2	-0.3	17.6	17.8	140.4	19.9	-1.9	164.9	4	-58.2	2.7	17.3	21.8	160.9	22.2
O34	Healthy	female	153	62	58.4	Faller	1	0	30.5	0.8	14.9	23.6	565.5	38.7	226.4	20.5	153.1	113.3	166.8	15.9	231.3	24.3	55.3	75.7	91	82.4	61.8	77.3	842.9	98.2	506.6	247	460.7	56.8	741.3	-1.2	23.1	9.5	128.2	16.9	-3.5	159.4	7.1	144.5	-1	6.8	20.3	152.2	56.1
O37	Healthy	female	162	64	65.1	Non-faller	0	0	52.4	2.2	42.8	23	678.1	43.9	353	81.3	69.3	381.9	251.4	16.3	289.4	16.8	33.6	61.6	80.2	76.8	46.8	71.9	1095.5	267.6	312.7	1240.3	971.9	74.1	892.3	-3.1	20.7	14.2	154	24.2	-16	184.9	3	133.5	-3.5	6.6	40.2	182	141
O38	Healthy	female	151	61	47.4	Non-faller	0	0	25.3	0.3	16.7	15.5	599.2	38.2	200.2	62.3	94.1	242	249.9	5.8	181.4	19.9	33	60	86.3	82.1	37.5	67.4	595.7	253.2	429.9	854.5	767.6	17.1	652.4	-3.2	33.3	10.4	142.1	11.8	-6	167.8	12.9	149.8	-5.2	0	17.8	154.9	32
O3	Healthy	female	145.7	59	47.4	Non-faller	0	0	35.9	0.8	18.6	26.7	660	34	247.6	32.9	62.7	24	229.2	18	149.1	22	53.7	77	95.4	83.9	65.6	80.7	1021.2	135.5	170.6	76.3	866.3	77	409.5	1.1	19.2	19.8	129.3	25.1	-1.2	153	2.1	23.5	8.1	17.8	26.3	150.9	47.6
O42	Healthy	female	156	60	40.1	Non-faller	0	0	50.7	2.4	35.7	29.4	573.8	33.2	231.9	20.2	42.8	33.8	261.4	14	116.7	15.3	42.9	68.4	83.4	65.2	52.3	76.7	634.9	80.8	176.4	102	1174.3	42.3	416	-0.3	11.9	18.4	129.5	22.3	-3.6	131.8	4	-283.8	8.3	18.2	25.9	127.8	31
O47	Healthy	female	162	40	52	Non-faller	0	0	41.2	2.1	23.1	29.6	650	37.6	210	33.8	102	134.9	215.5	25.4	227.1	19.1	45.6	75.1	84.3	71.9	48.9	75.1	586.9	132.6	343.6	313.9	1014.2	121.6	835.4	4.2	42	15.5	133.8	17	-1.6	136.7	7.9	-61.9	6.7	11	18.6	128.8	123.3
O4	Healthy	female	152	69	54.7	Faller	1	0	65.3	6.2	43.7	40.1	661.3	35.3	247.4	76.8	49	129.3	166.7	37.4	114.9	20.9	52.2	67.4	87.9	67.6	53.6	70.8	849.8	248	203.2	375.9	506.7	149.5	417.8	0.2	25.6	16.2	146.3	18.2	-2.6	160.7	2.5	-36.9	1.7	11.5	20.8	158.2	103.9
O52	Healthy	female	158	62	58.1	Non-faller	0	0	52.5	1.6	33.4	33.8	533.5	35.1	253.4	19.9	36.9	137.9	197.6	14.7	131.1	21.1	50.4	71.8	84	77.2	55.3	73.3	844.6	76.8	146.7	395.8	719	54	414.6	2.2	28.5	10.7	143.9	19.7	-1.4	148.2	9.1	-112.9	6.1	15.6	21.1	139.1	73.9
O55	Healthy	female	154	64	44.6	Non-faller	0	0	46	0.4	34.6	23.5	611	43.6	254.2	59.9	47.7	376.1	142	13.6	123.4	21.8	40.6	62.6	78.4	65.6	50.2	68.8	785.2	220.7	181	1408.4	418.2	61.3	278.6	-1.5	25.9	17.5	168.3	23.8	-9.4	185.6	6.9	114.9	-0.8	8.4	33.2	178.7	53.6
O56	Healthy	female	149	64	52	Non-faller	0	0	48.1	2.9	34.1	27.3	595.2	37.2	262.7	41.5	76.9	165.7	231.8	21.3	188.2	19.2	44.5	56.3	83.9	74.3	52.7	70.6	834	136.6	300.4	473.7	890.5	78.6	782.7	0.3	23.7	17.3	136.9	18	-3.7	141.8	7	10.8	2.4	12.6	21.7	134.8	53.8
O57	Healthy	female		64	63.2	Faller	1	0	39.2	2.3	26.5	23.7	759.5	49	263.7	65.3	95.5	139.4	253.1	40.9	197	15.7	51.9	69.7	86	74.2	54.6	76.5	1030.4	261.3	402.9	434.5	1108.3	193.7	776.4	4.8	55.6	14.5	131.5	16.7	-1.5	151	3.8	-71.1	5.3	13	18.2	147.2	54.1
O68	Healthy	female	153	69	59.8	Non-faller	0	0	58.4	5.9	41.6	33.7	752.4	45	308.9	82.8	75.5	359.6	41.5	16.9	223.8	15.1	34.5	63.1	79.3	64.4	52.3	68.7	1055.1	311	267.1	800.9	106.4	72.7	523.7	-3.5	23.9	16.3	171	19.2	-24.1	178.2	2.3	65.9	-6.2	1.2	43.2	175.9	67.4
O82	Healthy	female	144	63	51	Non-faller	0	0	64.6	3.9	45.5	37.1	600	36.4	215.8	56.9	34.8	101.4	199.7	38.1	130.7	21.6	45.9	73.4	93.7	78.8	57.9	76.8	639.7	208.7	130.6	181.6	636	160.5	345.6	0.8	37.1	15.1	157	20	-3	161.2	1.2	-55.9	2	16.5	23.1	159.9	47.1
O93	Healthy	female	150	45	45.9	Non-faller	0	0	54	2.7	30.4	38.9	606.5	34	224	53.4	33.3	132.3	93.8	41	108.5	19.7	44.1	68.5	91.2	75.9	52.8	77.2	677.8	228.1	157.9	300.7	294.1	201.5	401.3	-1	22.7	12.3	145.4	14.3	-3.3	159	2.3	46.1	-1.1	9.9	17.6	156.7	94.4
O94	Healthy	female	153	49	61.9	Non-faller	0	0	49.6	3.7	37.1	26.3	645	40.6	274.7	46.1	229.2	246.6	225.9	25.1	291.3	21	42.6	70.7	86.7	75.4	57.9	74.3	927	183.5	700.4	532	607.6	91	964.8	-2	28.5	11.5	137.2	14.5	-4	164.7	3.9	113.5	-2.6	6.7	18.4	160.8	167.7
OG20	Frail	female	142	78	43.5	Non-faller	0	1	50.8	1.3	28.9	36.4	701.7	42.7	205.7	25.6	159.1	256	34.8	18	180.4	20.5	48.7	71.3	88.3	69.6	56.5	74.6	683.4	96.3	498.2	550.2	78.5	72.5	580	-0.9	17	5.3	139.4	15.1	-4.5	170.3	0.3	217.1	-3.5	0.6	19.6	170	133.3
OG24	Frail	female	158	77	69.1	Non-faller	0	1	46.6	2	33.6	25.3	769.4	52.4	268.5	137.5	128.9	246.9	168.4	38	205.6	22.2	35.5	72.9	85.9	76.3	55.5	76	1028.4	640.9	492.3	732.9	618.4	158.8	718.6	-4.6	38.7	1	122.4	23.6	-12	184.9	16.1	195.4	-4.3	3.6	35.6	168.8	56.4
OG2	Frail	female	154	72	55.6	Non-faller	0	1	35.5	0.4	23.7	21.6	641.5	42.4	242.2	101.1	122.2	91.2	249.7	30.7	150	22.8	58.3	79.7	88	76.5	58.7	83	894.6	462.5	530.8	261.7	964.8	111	552.1	-1.7	45.2	5.4	138.6	7.2	-5.1	153.2	15.2	-1	0.4	5.4	12.3	138	23.8
OG3	Frail	female	145	74	52.4	Faller	1	1	40.7	0.7	30.7	21.1	660	34	247.6	32.9	62.7	24	229.2	18	149.1	22	53.7	77	95.4	83.9	65.6	80.7	1021.2	135.5	170.6	76.3	866.3	77	409.5	1.1	19.2	19.8	129.3	25.1	-1.2	153	2.1	23.5	8.1	17.8	26.3	150.9	47.6
OG4	Frail	female	150	72	53.9	Non-faller	0	1	41.4	0.4	32.4	19.7	661.3	35.3	247.4	76.8	49	129.3	166.7	37.4	114.9	20.9	52.2	67.4	87.9	67.6	53.6	70.8	849.8	248	203.2	375.9	506.7	149.5	417.8	0.2	25.6	16.2	146.3	18.2	-2.6	160.7	2.5	-36.9	1.7	11.5	20.8	158.2	103.9
OH10	Healthy	female	153.3	63	49.2	Non-faller	0	0	45	1.5	27.6	29.7	582.9	45.5	278	126.3	80.3	383.9	39.3	40.9	261.9	18.4	31.1	68.2	86.2	70	46.4	71.4	731.6	429.9	274.4	1124.9	101.2	152.1	632.4	-5.4	33.3	14.6	166.6	24.9	-11.2	187.4	0.5	338.1	-10.9	0.5	36.1	186.9	43.2
OH14	Healthy	female	153	71	51.5	Non-faller	0	0	50.7	2.7	37	27.6	746.4	54.3	287.8	98.9	44.6	307.5	284.7	14.4	265.3	13.5	25.2	49.9	74	60.4	26.8	60.8	568	295.3	226.4	957	1053.3	59	1083.2	-2.5	43.9	12	148.2	17.6	-18.5	174.7	14	-152.7	-3.5	8.3	36.1	160.7	82.9
OH16	Healthy	female	153	82	70.2	Non-faller	0	0	54.7	3.9	35.6	34.1	738.1	52.5	284.4	224.6	79.2	308.7	306.9	78.6	208	21.3	31.2	67.9	88.9	71.6	48.7	79.8	1047.6	966.4	353.8	927.6	1108.8	327.8	541.9	-4.7	54.6	11.7	144	24.5	-8.7	187.2	6.5	121.3	-4.3	9.6	33.2	180.7	43.4
OH17	Healthy	female	153	74	51.2	Non-faller	0	0	64.7	3.9	46.4	37.5	595.3	30.3	268.5	67.5	79.4	158.7	111.4	15.7	177.8	21.4	61.3	69.9	82.4	70.1	59.2	76.5	1059.3	218.9	262.1	312.9	344.5	47.4	541	-0.5	11.7	8.3	126.7	13.3	-6	144	9.7	31.9	-0.3	7.3	19.3	134.4	109.6
OH18	Healthy	female	155	71	54.5	Non-faller	0	0	52	2.9	34	33	666.9	47.2	301	51.2	39.2	252.7	179.5	31	134.7	16	35	62.8	86	68.9	49.1	67	796	249.7	186.1	656.5	533.2	153.6	507	-1.7	50.4	15.7	152.2	20.4	-6.1	171	13.5	-10.1	-1.8	8.2	26.4	157.5	126.6
OH1	Healthy	female	154	80	49.4	Non-faller	0	0	37.7	3.1	25.4	22.9	747.5	53.1	166.1	198	80.4	51	224.3	69.7	242.1	16.2	37.4	71.6	82.7	69.5	45.9	73.2	474.9	971.8	336.2	151.9	988.3	327.1	627	-6.2	66.8	4.3	131.9	13.7	-20.1	149.7	19.9	-294.6	-6.6	5.5	33.8	129.9	79.6
OH20	Healthy	female	153	63	47.5	Non-faller	0	0	93.5	6.5	71.6	47.2	795.7	48.4	223.2	116.4	96.2	124.2	80.2	15.9	130	20.7	61.2	74.3	78.4	66.9	63.4	77.7	946.7	447.5	299.3	417.3	198.3	69.4	264.6	-1.2	33.9	-4.2	125.7	11.9	-26.8	162	12.2	-2.3	-5.5	3.1	38.7	149.8	58.3
OH23	Healthy	female	146.5	77	41.1	Non-faller	0	0	47.2	1.6	34.8	25.3	606.2	37.8	289.2	63	41.6	298.6	156.1	18.9	113.5	21.6	39.8	60.5	83.8	66.3	51	66.3	830.2	214.8	168.2	745.4	419.1	65.7	256.7	5	71.4	15.7	146.2	24.1	-16	184.5	4.5	48.2	-5.6	7.4	40.1	179.9	84.2
OH24	Healthy	female	155	71	58.7	Non-faller	0	0	61.6	2.4	38.9	40.8	630.8	33.3	255.8	42.7	74.9	162.4	168.7	28.3	155.4	14.3	37.3	66.8	79.7	77	52.2	71	789.3	179	314.6	437.5	562.9	126.7	486.5	-1	13.8	13.9	135.1	19.3	-6.5	142.4	6.6	-50.6	0.7	9.8	25.8	135.8	155.4
OH25	Healthy	female	158	56	76.1	Faller	1	0	54.8	2.3	37.8	31.8	681.7	50.1	343.6	254.9	218.7	380.4	110.6	71.1	322.3	24.5	37.2	71.4	87.5	77	61.1	77.3	1281.7	1211.2	719.1	1048.7	253.1	204.1	767.6	-7.4	37	4.8	146.9	19.1	-13.7	178.9	9.4	238.9	-11	-1.7	32.8	169.5	7.5
OH27	Healthy	female	147	77	48.5	Non-faller	0	0	58.6	3.1	39.3	36.1	544.6	28.8	268.4	49.4	58	106.9	155.2	14.1	141.2	17.1	38.9	69.3	90.9	71.6	49.9	76.5	880.9	200.1	268	219.4	543.7	70.9	483.9	-1	26.1	11.3	153.7	15.7	-3.9	160.5	5.7	-38	3.7	12.6	19.7	154.8	60.5
OH2	Healthy	female	156.5	64	50.5	Non-faller	0	0	41.7	2.1	26	27.3	595	37.9	322.9	143.7	72.9	180.3	135	17.6	170.5	14	28	57.2	79.7	65.9	28.8	67.3	743.2	418.9	316.6	486.8	441.3	66.2	566.6	-6.6	46.9	12	150.9	17.1	-16.7	161.1	4.7	43.5	-7.7	5.1	33.8	156.4	131.4
OH32	Healthy	female	147.9	70	42.8	Non-faller	0	0	26.2	0.9	15.7	17.7	830.8	43.4	169.8	103.9	64.5	103.1	507	3.5	125.3	26	50.7	67.2	83.6	81.9	56.6	74	741.5	391	253.4	471.4	1886.3	8.5	482.8	2.4	56	11.8	128.8	13.8	-4.7	169.5	25.9	-26.4	-0.9	10.1	18.5	143.6	118.5
OH33	Healthy	female	155	75	45.3	Non-faller	0	0	51	1.4	37.9	26.8	698	48.4	292.1	103.7	64.7	233.7	226.9	17.8	148.8	20.2	42.4	68	87	58.7	51.6	71.7	862.8	375.1	273.6	633.1	899.3	77.8	392	-0.8	40.9	10.3	146.8	20.5	-17	179.7	11.9	-70.9	2.5	8.7	37.5	167.8	58.7
OH36	Healthy	female	156	71	56.2	Faller	1	0	49.3	2.8	34.9	28.5	719	53.4	217.2	71	92.8	249.2	76.5	24.5	319	20.9	41.8	68.1	84.5	72	51.9	74.5	654.9	315.7	384.4	267.3	230.6	109.2	1096.7	-4.1	49.2	-2.1	130.9	17.7	-13.7	176.4	18.6	53	-5.8	0.1	31.4	157.8	72.2
OH38	Healthy	female	150.3	80	57.5	Non-faller	0	0	60.1	1.9	40.1	37	605.3	47.7	277.8	83.4	51.5	310	132.3	18	291.2	15.4	29.5	48.7	78.6	62.8	37.7	66.7	732.3	287.6	232.3	792.9	390.3	80.9	1160.2	-3	61.3	10.3	154.7	19.6	-22.7	177.4	13.1	82.7	-4.8	3.7	42.2	164.2	112.8
OH44	Healthy	female	146.8	78	51.5	Faller	1	0	69.8	2.4	51.4	36.9	708.6	58	166.3	158.8	43.5	321.7	57.5	37.7	74.5	9.3	28.3	43.1	61.6	56.8	30.2	53.9	275.7	397.7	187.9	1792.2	214.2	109.8	280.3	3.3	126.7	19	172.3	22.5	-10.2	183.5	7.8	115	-2	6	32.8	175.7	66.2
OH45	Healthy	female	157	62	61.5	Non-faller	0	0	41.2	2	27.1	25.7	677.1	46.3	356.1	130.9	79.6	368.8	224.7	13.2	296.5	20.5	29.2	60.9	87.6	73.3	41.7	73	1086.4	435.2	355.2	1234.5	649.7	54.4	996.8	-3.7	31.1	12.2	151.1	22.6	-15.5	184.6	6.6	203.2	-4.4	3.7	38	178	47.1
OH50	Healthy	female	160	72	60.6	Non-faller	0	0	56	6.4	39.6	32.8	645.3	36.2	217.7	76.4	128	65.1	231.5	23.1	249.2	20.1	46.5	72.3	90.9	69.4	53.8	79.2	657.7	309.4	457.7	136.7	1054.6	109.6	914.3	0.7	31.1	10.3	126.8	13.9	-3.6	142.2	11.2	-85.5	4.7	11.3	17.4	131.1	70.9
OH51	Healthy	female	154.1	59	62.3	Non-faller	0	0	35.9	1.1	26.3	19.4	638.3	42.4	346.3	64.9	41.6	336	222.4	22.9	211.5	21.8	40.5	66.9	84.9	69.2	53.1	70.6	1357.5	289	179.1	851.6	628.8	103.7	512.5	-2.2	19.3	15.8	155.8	22.9	-5.7	179.3	5.8	86.4	-0.1	9.1	28.6	173.5	45.1
OH52	Healthy	female	151	70	47.7	Non-faller	0	0	59.2	3.9	37.7	38.5	592.5	39.2	213.9	42.9	69.3	95.6	91.3	17.8	120.6	22.2	45.7	60.3	83.6	71.8	46.8	65.6	623.2	137.1	229.4	224.8	314.8	76.2	393.6	-0.1	24.9	14.8	146.6	16.3	-3.7	148.9	10.9	-15.8	-0.5	10.2	20.1	137.9	54.3
OH53	Healthy	female	147	73	46.9	Non-faller	0	0	56.9	2.1	34.1	38.6	634.3	35.4	218.9	41.9	29.2	30.3	264.2	23.3	78.7	17.6	32.6	51	88.8	79.9	47.6	74.7	647	152.7	126.7	89.9	1105.3	115.7	224.5	4.8	49.6	18.7	137.6	25.6	-1.5	140.5	3.9	-142.1	8.4	23.5	27.1	136.6	91.6
OH54	Healthy	female	155	61	51.5	Non-faller	0	0	44.6	0.7	31.8	24.9	681.8	46.5	308.2	26.1	32.9	315.1	254.3	12.1	227.2	20.1	34	60.8	85.6	69.8	43.8	73.1	943.6	86.9	164.8	906.5	875.5	51.4	693	-0.1	26.9	15.4	152.7	21.8	-3.6	181.9	4.1	-0.3	2	10.5	25.4	177.8	28.6
OH55	Healthy	male	164	81	46.7	Faller	1	0	48.3	1.1	26.2	34.7	686.7	41.8	199	35.6	98.3	143	295.4	7.8	114	16.7	37.5	75.6	82.4	71.4	47.5	77.3	525.5	138.3	483.4	470.7	1178.6	25.1	434.6	-2.2	37.8	10.4	141.8	16.1	-14.7	169.1	15.7	-143.3	2.3	10.7	30.7	153.4	74.3
OH56	Healthy	male	160	71	72.8	Non-faller	0	0	48.7	3.6	34.4	28.1	738.6	38.9	241.5	84.9	210	351.2	100.2	32.4	206.7	14.6	49.1	75.8	85.4	75.8	56.5	77.5	719.6	372.8	972.4	771.2	331	130.8	737	-2	19.3	-2.5	142.9	14	-11.8	169.4	11.7	200.3	-9	-3.8	25.8	157.7	61.5
OH5	Healthy	female	155	57	46.6	Non-faller	0	0	47	2.8	34.1	26.1	743.6	46	334.6	15.2	44.8	318.2	168.2	8.6	314.1	21.7	45.9	66.5	80.3	69.1	51.5	72.1	1173.8	56.1	185.6	708.2	454.4	37.3	872.3	-0.5	19.2	13.2	155.5	20.4	-26.6	177.6	1.7	35.3	-0.4	4.5	47	175.9	121.4
OH62	Healthy	female	153	76	61.5	Non-faller	0	0	59.1	5.6	39.6	35.7	876	57.4	254.8	180.6	69.6	303	109.5	32.3	316	24	48.9	67.1	85.9	67.4	53.3	73.2	864.6	839.5	287.6	900.5	374.2	146.7	1018.3	-0.6	58.4	6.9	139.1	19.6	-13.5	175.8	22.7	62.9	-5.3	3.6	33.1	153.1	88.1
OH68	Healthy	male	163	79	58	Faller	1	0	53.6	2.8	26.6	40.6	757.9	46.7	224.8	63.9	163.4	373.1	118.1	13.7	190.1	20.3	59.7	74.1	85.7	74	60	75	934.2	286.4	760.2	910.5	362.3	34.9	638.3	-2.9	24.2	-1.6	135.3	16.9	-18.1	173.4	12.8	-104.7	-6.3	-1.2	35	160.6	65.3
OH7	Healthy	female	150	68	61.7	Non-faller	0	0	60.4	3.8	38.4	40	609.4	33.7	211	39.4	104.3	101.4	163.9	7.4	191.3	18.6	43.6	76.9	90.1	64	38.4	76.6	597.7	153.7	380.8	346.3	844.2	20.3	767.8	0.4	10	7.4	125.7	13	-2.8	145.7	8.6	-120.2	5.5	9.7	15.8	137	47.3
OH9	Healthy	female	152	73	57.7	Faller	1	0	98.4	28.3	69.4	54.4	683.5	45	243.6	183.8	26	310.8	75.8	88.2	94.6	17.1	37.7	70.6	91.9	75.8	52.7	74.3	743.2	910	116.5	597.4	220	404.5	260.9	-7.7	52.8	19	167.7	23.2	-10.9	182.1	9.2	202.5	-7.6	6.1	34.2	172.9	120.7
OT32	Frail	female	143	76	45.3	Non-faller	0	1	61.2	3.8	43.8	34.7	576.9	29.5	227.6	23.6	40	126.9	248.6	12.3	99.8	19.8	42.8	69.9	91.5	79.4	61.3	78.4	888.6	97	138.4	215.1	800.1	37.1	250.7	-0.8	12.6	20	132.3	23.1	-2.5	165.8	5.3	-84.8	6.2	19.3	25.5	160.4	75.8
OT36	Frail	female	151	70	60.1	Faller	1	1	66.2	3.4	44.5	40.7	608	40.2	216.1	41.8	75.8	92.2	241.5	18.8	209.4	15	41.4	74.4	86.1	74	50.2	81.8	662.5	180.3	316.7	210.4	948.9	81.8	744.3	2.2	47.8	14.6	131.5	18.1	-3.1	152.8	6.9	-54.7	3.4	15.2	21.2	145.8	52.9
SC100	Healthy	female	153.5	69	63.7	Faller	1	0	56.4	2.4	37	35.2	651.2	32.9	209.4	33.7	39.9	148.8	168.9	17	83.6	17.3	27.7	60.9	80.1	78.5	53.1	74.2	670.3	139.7	173.5	452.4	591.4	79.5	269.6	-1.1	21.8	20.5	142.8	22.5	-2.1	151.1	7.1	12.4	3.1	14.2	24.6	144	129.4
SC102	Healthy	male	167.7	67	78.8	Non-faller	0	0	47.4	2.7	25.1	34.7	611.5	39.6	297.2	10.4	85.2	343.5	205.6	11.4	239	21.2	54.4	76.1	87.8	74.9	53.2	76.3	1059.1	24.8	292	892.3	472.4	31.1	864.2	-1	16.9	9.2	156.6	17.4	-4.7	177.2	3	137.5	-0.2	3.3	22.1	174.2	33.1
SC104	Healthy	male	166.4	67	67.7	Faller	1	0	30.4	0.5	16.8	21.6	658.5	34.9	273.5	22.5	190.9	276.6	176.3	8.2	172.4	16.9	49.7	77.2	88.6	67.2	51.9	78.3	920.1	81.7	625.2	665.3	651.9	20.3	632.3	-1	16.8	4.7	154	17.5	-6.5	174	4.7	129	1.5	1.5	24	169.3	40
SC105	Healthy	male	164.5	68	71.7	Non-faller	0	0	40.7	1.1	29.8	22.2	659.4	47.7	225	31.4	45.5	178.7	159.9	11.1	174.7	19.7	35	64.8	86	58	27.3	75.4	522.5	104.3	181.6	635.6	717.2	30.5	845	2.4	36.9	7.7	147.9	15.9	-0.8	174.2	15	55.7	4.3	7.4	16.7	159.2	41
SC107	Healthy	female	156.2	69	62.3	Non-faller	0	0	54.3	1	43.1	26.2	642.9	34.4	188.3	24.7	30.4	328.3	65.9	13.1	143.5	15.9	46.3	73.1	81.3	68.9	29.7	75.1	499.5	113.2	91.9	1367.7	299.4	47	541.9	1	31.6	11.9	164.2	17.7	-1.7	176.2	12	36.5	5.9	8.8	19.5	164.1	123.9
SC110	Healthy	male	167.5	63	75.4	Non-faller	0	0	34.7	1	18.9	25.1	608.5	39.3	253.4	119.1	111.4	153.1	254.8	35	189.5	13.4	60.4	80.8	89.3	78.3	55.8	82.6	754.8	463.8	275.7	314.4	939.3	147.8	561.6	-0.3	13.1	4.3	135.2	14	-5.9	160.9	8.6	81.8	-0.3	6.6	19.9	152.3	34.4
SC111	Healthy	male	162	70	70.3	Faller	1	0	62.7	3.3	50	29.4	742.9	47	267.5	20.9	72.7	254	264.5	11.2	269.9	15.6	49	71.9	78.8	75.3	53.8	76.6	897	80	244.6	649.1	832.4	37.1	690.5	-0.8	29.8	11.1	146.1	19	-13.5	177.4	9.5	50.8	1.5	7.3	32.5	167.9	105.5
SC113	Healthy	male	166.2	66	66.7	Faller	1	0	69	1.8	42.5	43.7	634.4	33.8	290.8	33.2	59.6	268.4	65.9	21.5	173.1	19.9	54.8	74.7	85.9	73.5	61.2	77.8	846.8	143.1	173.5	919.8	192.1	92.5	550.7	9.9	96.2	4.3	135.7	18.2	-5	178.8	4.8	157.2	-1.5	4.7	23.2	174	20
SC114	Healthy	male	163.6	69	82.1	Non-faller	0	0	38.3	1.2	28.4	20.2	640.7	44.8	289.3	73.8	61.4	265.9	253.9	22.4	238.8	18.7	33.4	75.5	87.4	81.2	51.5	80.2	986.2	326.6	211.1	824.2	894.5	90.5	920.4	-0.3	41.5	11.2	151.5	18.1	-3.1	173.9	10.4	97	0.8	8.1	21.2	163.5	29.2
SC117	Healthy	female	154	66	57.6	Non-faller	0	0	74.7	5.9	53.2	42.4	513	25.9	264.7	35.3	35.8	101.2	50.7	12.5	133.7	13.7	29.9	49.4	83.1	74.8	39	73.4	889.4	156.1	178.8	263	206.5	65.4	519	-0.8	17	9.4	133.6	11.9	-3.1	149.9	0.9	43.6	0.5	7	15	149.1	77
SC118	Healthy	female	158	67	53.6	Non-faller	0	0	65.9	3.3	49.1	35	678.3	40.5	196.5	35.8	47	339.8	188.9	13.7	122.5	12.7	32.7	48.8	75.6	68.1	40.5	68.9	474.3	110.1	251.4	1383.3	569.8	51.3	412.5	-1.4	51.9	16.2	162.2	21.1	-12.1	179.7	5.9	167.5	-3.4	4.8	33.2	173.8	103.3
SC120	Healthy	female	152	65	48.5	Non-faller	0	0	71.1	3.1	45.7	45	565.8	24.2	153.2	24.3	41.6	104.3	226.3	17	48	12.2	30.9	70.3	86.8	59.1	40.3	73.8	376.8	103.8	189.5	238.6	1137.6	81.9	160.8	2.4	26.4	16.2	145.5	24.1	-1.8	149.7	8.1	-229.9	9.5	21.7	25.9	141.6	35.5
SC121	Healthy	male	160	66	69.7	Non-faller	0	0	32.9	0.5	21.6	20.4	621.7	43	178.2	38.3	68.6	177.2	121.6	24.9	184.5	19.4	43.3	76.2	84.2	78	41.1	78.2	482.5	178.6	222.3	526.9	463.5	123.7	740	0.5	47.5	3.3	140.2	13.2	-5.3	160.2	21	118.7	-1	4	18.5	139.2	97.5
SC122	Healthy	female	165	62	71	Non-faller	0	0	42.4	1	33.2	20.4	816.2	41.4	173	37.6	39.5	434.2	84.6	25	188.9	22.7	61.9	75.1	83.9	73.6	56.5	77.6	501.3	150.9	106.2	1318.8	459	115	771.6	2.6	51.1	13.8	167.8	19.7	1.4	178.7	37.5	192.5	3.2	6.5	18.4	141.2	126.7
SC123	Healthy	female	148	65	51	Non-faller	0	0	56.7	1.6	36.3	36.6	628.6	35.2	204.7	28.3	70.6	77.7	140.4	18	68.6	10.4	49.9	69.3	80.1	71.4	52.9	74.7	551.8	113.3	253.3	175	523.9	72.1	198.6	-1.1	13	16.7	142.2	18.9	-5.6	143.9	2.7	-125	1.7	11.2	24.6	141.2	172.2
SC128	Healthy	female	155.3	64	58.5	Non-faller	0	0	59.8	2.4	33.5	42.6	576.9	27.1	206.5	39.8	86.6	139	94.6	29.7	163.4	16.8	37.3	69.8	90.2	77.9	55	82.9	651.3	176	287.7	336.2	312.7	125.8	448.7	-1.3	24.5	11.5	149.9	14.2	-3.1	158.4	1.7	62.1	2.2	8.5	17.3	156.7	30.3
SC129	Healthy	female	153	65	52.6	Non-faller	0	0	59.7	4.8	40.2	36.1	498.3	29.8	280.9	24.3	107.7	179.7	117.1	15.6	156.5	21	49.9	73.4	88	76.1	55.4	77.5	991.1	106.2	292.3	446.9	353.2	77.8	472.9	-0.1	7.7	12.3	144.9	14.4	-2.9	153.7	2.6	68.3	1	8.2	17.3	151.1	40
SC131	Healthy	male	167.4	67	57.9	Non-faller	0	0	36.7	0.8	23.4	23.1	609.2	40.6	248.2	22.9	25.1	366.9	106.4	9.7	149.5	18.2	31.1	64.1	84.6	76.3	30.2	73.6	653.6	101.4	87.3	957.7	515.2	34	626.9	-0.3	26.1	14.2	160.2	18.9	-4	174	13.8	117.1	3.2	6.9	22.9	160.2	87.1
SC132	Healthy	female	147	63	52.6	Non-faller	0	0	64.4	5.4	40.5	42.2	627	33.1	212.2	63.5	52.9	38.4	60.8	39.2	58.8	11.1	34	73.8	89.3	79.4	48.5	79.7	561.2	255.9	213.8	93.1	137.6	176.3	130.9	-2.3	34.2	16.1	147.9	17	-5.7	150.3	0.1	175.8	-1.8	8.7	22.7	150.3	110.2
SC133	Healthy	female	157	64	62.6	Faller	1	0	46.4	1.2	32.9	26.6	770	51	224.9	15.7	57.4	314.9	225.8	9.9	244.6	15.8	25.5	44.3	71.9	65.8	49.7	63.8	635.5	45.4	219.4	877.2	540	31.6	527.9	-1.5	35.7	12.8	151.9	21.8	-2.4	181.1	18.4	22.7	1.8	7.9	24.3	162.7	101.7
SC134	Healthy	female	153.7	63	54.2	Non-faller	0	0	74.7	3.5	48.1	48.1	462.3	26.5	267.7	26.6	63.6	132.1	41.4	15.2	133.8	13.6	30.4	64.2	82.6	76	48.8	75.7	947.7	107.8	273.2	350	107.6	61	413.6	-1	13.1	10	149.6	13.6	-4.7	163.1	2.6	164.4	-3.5	4.5	18.3	160.5	59.5
SC139	Healthy	female	156	55	53.7	Non-faller	0	0	71.2	9.9	39.5	51.7	579.2	29	243.8	22	113.2	33.8	100.4	8.7	180.2	18.8	39.9	70.8	91.3	84.4	52.4	79.4	754.3	88.4	394.4	68.8	343.9	32.2	605.1	-0.9	10.2	11.6	129.4	14.5	-4.4	148.2	0.6	117.9	-0.1	10.7	19	147.5	39.6
SC148	Healthy	female	162	66	65.5	Non-faller	0	0	72.6	1.9	40.3	52.1	596.3	32.6	246.9	14.1	13.6	275.1	401.4	17.6	197.9	20.8	55.7	68.1	85.6	83.9	64.8	74.7	839.9	62.9	55.8	704.1	1537.9	61.5	711.8	2	25.9	19	152.6	24.4	-0.6	178.2	1.9	74.8	6.3	14.4	25	176.3	52.8
SC153	Healthy	male	159	69	57.2	Non-faller	0	0	82.3	2.1	63.4	41.1	589.1	29.6	225.5	41	21.4	345.4	128.8	16.5	60.1	11.3	24.5	57.4	84.7	67.1	41.8	72.1	538.4	122.5	101.1	1126.9	456.1	72.4	166.4	-0.3	71.9	8.2	137.8	24.1	-14.4	185.8	5.8	98.8	-1.5	12.5	38.5	179.9	68.3
SC156	Healthy	female	148	69	58.1	Non-faller	0	0	68.1	4.8	42.5	45	645.9	31	229.1	69.1	77.3	45.3	86.1	45.8	100.4	21.4	70.4	80.2	88.7	79.5	71	82.1	954.5	287.2	191.5	68.2	212.7	147.2	197.7	-0.5	7.4	6.4	120.5	11.9	-3.8	144.6	0.6	30.5	0.3	7.3	15.7	144	80.9
SC158	Healthy	female	161	68	49.3	Non-faller	0	0	79.8	4.1	56.6	45.9	687.1	41.8	177.7	44.1	17.5	277.9	62.9	22.6	84.5	17.2	43.8	64.5	84.2	76.2	56.3	72.3	448.8	132.6	66.8	699.7	164.4	84.6	174.4	-0.9	24.1	21.6	173.7	25	-6.9	187.3	5.6	208.4	-1.7	7.4	31.9	181.7	118.6
SC159	Healthy	female	151.5	69	59.9	Non-faller	0	0	84.3	3	57.1	51.4	480	19	206.1	41.8	67.1	169.8	148.1	18.3	89.3	12.2	20.8	33.2	85.2	76.1	25.5	73.5	550.4	142.9	299.5	587.6	540.9	73.6	348.5	-1.3	26.4	18.4	146.4	20.1	-4.1	151	18.2	77.8	1.9	9.5	24.2	132.8	114.2
SC161	Healthy	male	156	68	57.2	Faller	1	0	62.3	6.4	47.9	30.9	731.8	34.6	114.1	44.4	32.1	37.4	318.2	24.2	179.2	17	54.2	74.2	85.8	82.9	57.2	81.6	343.3	211.5	109.2	152.4	1316.2	128.3	693	0.9	50.8	13.8	139.2	19.2	-4.7	168.8	24.9	18.9	3.9	13	23.9	143.9	131.8
SC163	Healthy	male	163	70	61.3	Non-faller	0	0	50.7	2.8	33.5	32.6	576.5	42.7	193.5	35.4	26.4	73.7	134.5	14.4	174.9	19.1	51.5	73.7	80.5	69.9	50.7	76.3	595	173.1	91.6	238.7	493.7	50.8	682.4	-0.8	26.6	5.8	138.5	9.5	-3.5	147.1	20.6	-6	3	7	13	126.5	55.4
SC165	Healthy	male	159.5	68	56.2	Non-faller	0	0	47.5	2.1	31.7	28.8	667.5	46	176.5	29.7	52.5	278.4	98.2	19.8	157.4	20.7	55.1	75.7	84.9	71.3	50.4	76.5	500.8	134.5	175.4	843.5	344.7	79.8	654	-0.4	25.7	8	154.6	18.1	-1.7	176.6	12.4	132.5	1.1	4.2	19.8	164.2	42.5
SC166	Healthy	female	172.5	69	57.9	Non-faller	0	0	41	0.5	33.1	18.4	661.4	45.8	269.5	11.5	5	84.7	372.2	4.1	115.3	10.5	50.5	70	71.7	63.3	31.6	69	731.5	42.8	11.4	208.7	1235.3	9.9	382	3.1	30.1	18.1	144.7	21.1	-3	154.9	7.2	-264.5	11.9	19.5	24.1	147.7	72.6
SC172	Healthy	male	168.5	67	67.5	Non-faller	0	0	23.1	1.1	18.1	11.2	620	32.3	200.9	43.1	114.7	140.8	169.5	53.4	324.4	20.2	57	76.1	88.6	82.9	61.9	81.8	606.9	175.6	368.3	362.1	596.4	256	918.5	-2	38.7	5.1	160.5	23.8	-8.7	194.8	13.2	260.6	-3.2	1.4	32.5	181.6	70.9
SC173	Healthy	male	170	68	56.4	Faller	1	0	46.2	1.7	28.3	30.6	714.7	42.4	272.5	38.3	41.3	264.1	176.4	20.2	280.4	21.7	63.8	77.1	94.6	83.4	61.7	83.4	947.9	152	89.1	246.8	373.3	77.6	846.5	-0.7	7.4	2.7	134.2	17.8	-5.7	177.3	3.9	220.3	-2.8	5	23.5	173.3	93.3
SC176	Healthy	male	176.6	67	81.8	Non-faller	0	0	33.2	3.1	23.6	19.1	549.3	40.3	223.1	23.4	153.6	293	117.8	32.1	218.5	16.8	39.2	70.9	80.2	78	28.8	75.5	616.9	100.3	590.4	1078.4	491.8	128.2	786	-1.8	52.6	9.4	172.9	24.5	-7.2	197	2	272.8	-3.1	1.3	31.7	195	19
SC179	Healthy	male	176.3	52	75.7	Non-faller	0	0	37.9	1.6	27	21.6	714.4	40.9	189.5	20.6	59.1	126.9	91.1	48.5	279.2	21.7	61.7	75.6	89.2	82.6	65.2	83.9	733.7	92.3	184.6	315.2	284.6	222.6	758.3	-1.9	30.3	2.5	157.6	21.6	-5.2	192.3	10	255.3	-2.9	0.3	26.8	182.3	75.6
SC180	Healthy	female	156.7	68	44.2	Non-faller	0	0	98.1	1.5	57.7	69.7	541.8	28.2	119.5	33.3	8.9	136.3	11.9	72.6	180.6	8.4	40.7	67.1	88	89.7	55.4	73.4	176.1	135.1	46.5	205.1	21.7	230.1	320.4	-0.3	13.7	15.7	167.6	22.5	-13.1	180.7	8.4	168.1	-9	-0.5	35.6	172.3	17.8
SC183	Healthy	female	145.1	67	46.6	Non-faller	0	0	48	2.2	27.9	33.2	537.3	21.4	272.7	73.6	37.4	140	172.4	6.6	103.8	8.7	27.2	68.8	92.2	79.8	34.5	80.2	741.9	235.8	87.1	337.1	492.6	19.2	356.2	-0.8	5	8.3	148.4	13.3	-8.5	169.9	2.6	177.5	-5.6	5.7	21.8	167.2	38
SC184	Healthy	male	166.6	67	62.4	Non-faller	0	0	37.3	1	22.2	24.9	655	28	300.3	43.6	44.1	228.7	212.6	22	248.7	11.2	65	77.5	89.8	82.3	62.4	81.4	1081.5	214.7	107.9	511.1	529.3	111.7	822	-0.4	14.3	11.4	153.1	17.1	-3.2	178.3	8.1	137.6	1.1	5.7	20.2	170.2	71.7
SC185	Healthy	male	152.3	69	54.6	Non-faller	0	0	69.4	2.1	47.2	42.8	582.9	37.8	223.5	63.5	108.3	268	209.6	11.1	243.7	11.4	23.1	49.5	86.9	78.8	30.3	75.7	477.1	144.6	461.2	677.1	608.7	42.4	933.8	-6.2	30.1	12.9	151.5	23.4	-17.2	185.5	2.9	444.7	-10.5	2.4	40.6	182.6	85.5
SC188	Healthy	female	151	71	54.4	Non-faller	0	0	63.2	2.4	43.8	37	611.5	54.4	267.3	71.9	99.3	353.8	76.8	12.3	262.9	17.5	36.7	72.8	86.1	72.1	56.6	76.2	729.3	261.8	207	940.9	200.4	55.7	725	-2.1	26.8	4.6	137.1	25	-6.6	187.9	4.7	310.3	-4.1	1.2	31.6	183.2	56.3
SC190	Healthy	male	166.7	71	63.8	Non-faller	0	0	59.1	1.8	40.1	35.2	741.2	40.1	257.6	27.8	56.5	185.3	75.6	11.9	232.4	19.3	61.1	80.3	89.6	79.6	63.1	84	938.9	116.9	141.9	315.1	137.2	51.9	608.8	-0.3	14.3	1.5	145.2	18.7	-5.5	182.4	5.3	275.6	-3	-0.9	24.2	177.1	33
SC192	Healthy	female	148.3	68	49.2	Non-faller	0	0	51	1.5	34.3	31.4	575.5	39.2	178.4	39.7	33.3	36.5	129.1	6.5	230	21.1	42.2	61.8	92.9	80.3	51.8	80.2	606	173.9	74.6	79	381.3	19.9	722.9	-2	12.9	5.3	125.5	9.3	-5.7	159.9	4.5	73.1	-2.3	5.1	15	155.4	37.7
SC194	Healthy	male	153.8	74	68.3	Non-faller	0	0	43.7	1.1	33.6	21.7	690.5	46.7	248.5	20.5	29.3	420.4	87.7	22.7	218.9	22	57.6	75.2	81.7	74.3	65.5	78.8	955.9	88.2	81.1	1090.9	253.2	95.2	670.7	-0.3	17	10.3	158.6	19.5	-2.2	183.7	4.3	145.1	1.5	6.6	21.7	179.4	115.2
SC195	Healthy	female	152.2	73	57.7	Non-faller	0	0	58.5	4	37.6	37.3	668	35.4	198.8	19.8	62	99.6	150.7	15	137.4	20.8	46.3	73	91.1	84.5	63.7	80.1	752.2	75.2	172.3	203.1	399.9	50.9	341.5	-0.3	7.7	14.9	132	20.2	-2.6	163.1	1	27.1	3.7	13.6	22.9	162.1	79.6
SC201	Healthy	male	167.5	75	71.1	Non-faller	0	0	51.6	0.9	39.6	25.6	557.2	36.2	309.3	30	37.6	158	404.7	8.4	213.1	19.2	36.8	74.6	81.3	78.1	50.8	81.6	1016.3	134.3	120.8	507.3	1168.3	38.9	734.2	-1	17.3	15.8	148.2	17.6	-1.9	170.4	4.1	18.4	2.8	12.3	19.5	166.3	46
SC204	Healthy	female	142	75	49.4	Non-faller	0	0	39.1	0.9	27.6	22.1	642.6	39.7	189	73.5	31.7	96	171.3	10.1	130.2	13.8	33.1	71.5	87.6	76.5	37.6	76.5	504.1	299.7	61.8	306.2	548.7	37.2	427.1	-3.3	25.8	8.7	130.8	11.5	-6.6	167.1	10.1	95.4	-5.2	5.9	18.1	157	88.7
SC206	Healthy	male	163.5	72	78.6	Non-faller	0	0	40.9	1.3	27.5	24.4	630.6	44.5	269.1	48.6	59	88.3	170.5	25.2	180.4	20.3	63.8	79.9	89.5	83.5	68.3	83.5	1152.3	252.5	209.8	272.7	580.9	121.3	812.8	-1.1	33.1	5.7	134.3	17	-3	168.7	5.4	153.3	0.4	5.8	20	163.3	32.6
SC207	Healthy	male	166.9	74	58.8	Faller	1	0	69.2	4.2	46.3	43.1	558.7	18.5	294.6	16.8	23.4	123.5	354.4	14.6	148.4	17.6	44.6	77.7	83.9	79.5	55.5	83.1	932.7	78.8	73.9	353	1115.4	63.6	536.6	-0.3	3.1	12.5	155.7	18.3	-2.2	173.7	0.5	-8.3	3.9	14.8	20.5	173.3	47.9
SC210	Healthy	male	162	73	72.4	Non-faller	0	0	54.5	3	43.2	26	628.5	37.1	258.2	43.3	36.9	295.7	133.3	22.4	176.3	17.3	55.1	73.3	86.1	75.6	57	74.2	844.3	206.3	126.9	749.5	395.6	114.6	604.5	-0.7	18.1	10.7	146.8	15.7	-4.1	167	16.4	87.2	0.7	5.9	19.8	150.6	114.6
SC215	Healthy	male	160.1	73	55.3	Non-faller	0	0	43	0.5	24.9	29.6	604	37.4	208.9	36.2	34	136.4	90.3	20.3	140.8	22.5	68	82.3	92.7	83.5	65.1	84	778.9	171.1	93.4	246.5	271.3	107.2	408.1	-0.6	21.8	4.2	139.7	17	-4.7	176.5	8.9	158.6	0.6	4.2	21.6	167.7	41.3
SC216	Healthy	male	169.4	72	69.4	Non-faller	0	0	29.1	0.9	17.8	19.4	675.3	55	197.6	44.7	49.9	163.9	133.3	51.7	318	20.5	61.1	72.6	89.7	80.7	61.3	80.3	662.7	161.9	171.5	414.4	420.6	199.6	911.2	-3.2	77.3	5.6	162.9	24.8	-5.4	197.7	7.7	278.5	-4.7	1.3	30.2	190	51.2
SC217	Healthy	male	167.8	73	60	Non-faller	0	0	58.7	2.8	44.9	29.4	600	28.4	306.7	19.5	13.2	210.7	272.2	22	207.7	15.8	53.5	79	84.8	76.5	54.9	79.3	894.6	79.5	34.1	650.6	921.6	96.8	609.1	0	4.7	14.4	152.8	16.8	-1.4	161.3	3.3	-19.1	7.8	13.4	18.2	157.9	117.1
SC219	Healthy	female	149.8	68	57.3	Non-faller	0	0	56.5	2.1	39.9	32.4	600.4	42.5	215.4	26.9	38.8	187.3	181.8	10.9	76.2	17.4	39.4	70.1	82.7	69.8	40	66.5	606.9	114.2	147.1	608.3	687.9	36	269.7	4.1	48.9	14.4	149.2	19.8	-1	156.6	10.5	-49.5	6.4	15.4	20.7	146.1	59.7
SC220	Healthy	male	174.2	67	73.3	Non-faller	0	0	20	1.5	14	11.7	692.6	40.4	311.3	38	240.6	201.3	171.3	28.2	416.2	20.2	59.3	81.3	90.5	81.1	61.1	84.5	1178.6	129.1	638.6	463.3	604.3	78.3	1061.7	-0.3	14.1	-2.6	153.1	23.4	-8	193.9	3.6	236.9	-0.4	0.5	31.5	190.3	38.7
SC221	Healthy	female	151.7	69	54.5	Non-faller	0	0	73.7	6.6	55.4	39.2	544.8	38.4	249.7	14.7	48.4	74.2	79.1	11	212.9	22	53.3	71.1	88	67.1	55.2	76.9	875	52.4	141.7	158.3	250.6	33.3	760.3	0.6	9.2	6.3	130.2	10.7	-0.9	148.8	1.5	-16.7	4.2	7.3	11.6	147.3	35.2
SC222	Healthy	male	156.1	67	57.4	Non-faller	0	0	47.8	1.3	28.6	32.1	732.5	49	290.9	34	146.3	177	202.4	9.2	170.4	17.5	47.1	61.3	78.7	78.1	51.8	80.1	858.8	119.5	483.7	192.8	673.1	44.1	506.2	-2.4	16.4	2.3	124.2	22.2	-24	175.4	2.5	67.4	-5.1	2.2	46.2	172.8	81.8
SC223	Healthy	female	150.6	67	50.7	Faller	1	0	68.2	2.8	45.1	42.3	623.5	36.8	168.5	21.8	27.2	133	180.4	13.7	57.1	19	36.4	74.7	86.6	69.2	51.4	68.6	500.2	91.3	92.7	354.5	553.1	51.3	179.6	0.8	29.3	15	146	22	-1	155.1	13.1	-78.2	4.5	18.2	23	142	67.4
SC224	Healthy	male	155.5	68	64.2	Non-faller	0	0	53	4.5	34.3	33.6	554.7	33.6	266.2	15.6	29.8	123.7	265.7	18.1	249	22.9	48.2	62.2	93.1	81.3	56.8	77.1	945.2	69.3	143	240.4	953.2	76	910.7	0	16.2	17.6	131	20.3	-1	164.8	6.1	-16.6	6.1	15.5	21.2	158.7	32.9
SC225	Healthy	male	171.6	41	80	Non-faller	0	0	41	3.3	33	18.8	630.7	31.8	262.5	41	185.3	321.5	190.6	13.3	211	20.6	54.6	77.8	85.8	82.2	62.2	81.1	830.8	184.6	637.6	904.1	569.4	42.3	689.9	-3.5	22.8	14.6	189	21.9	-13.3	202.4	7.7	341.1	-10.4	-2.4	35.2	194.8	138.6
SC227	Healthy	male	172.5	65	74.1	Non-faller	0	0	27.1	0.8	16.9	17.5	580.7	31.8	245.7	21	215.2	222.5	187.6	18.5	332.2	20.9	52.1	77.4	92.8	88.4	53.9	85.2	685.3	81.8	647.6	593.8	659.7	68.2	959.4	-2.2	29.3	8.3	168.1	27.5	-12.7	203.1	0.7	421.1	-8.4	-3	40.2	202.4	22
SC229	Healthy	female	148.5	67	56.9	Non-faller	0	0	39	0.9	24.6	25.2	700	39.6	130.7	23.1	21.4	217.6	233.1	26.7	102.7	14.1	45.6	59.5	85.3	73.9	49	73.5	391.2	89.6	84.2	620.7	885.8	107.5	356.5	3	32	19.6	142	21.9	-0.8	158.4	2.6	-32.6	7.3	17.3	22.7	155.7	79.4
SC232	Healthy	male	167	68	72.7	Non-faller	0	0	63.5	4	43.9	37.3	618	34.9	221	17	71.7	307.8	64.9	21.4	202.2	16.7	54.7	73.6	87.4	71.7	53.4	75.1	561	81.1	217.6	789.4	273.1	91.6	849	0	31.3	8.1	158.3	14.6	-3.5	170.2	16.6	68.5	0.9	2.3	18	153.6	48.7
SC233	Healthy	male	165.6	55	80.6	Non-faller	0	0	34.5	3.2	25.6	19.3	640	38.5	320.1	29.4	186.1	272.4	184.9	56.8	380.8	21.9	54.9	74.2	91.9	85.5	56.2	82.5	1124.7	92.1	489	568.7	472.4	210.4	892.8	-1.5	20.8	7.3	166.7	28	-10.6	203.9	1.8	431.4	-7.8	-3.7	38.6	202.2	52.7
SC234	Healthy	female	147.8	67	61	Non-faller	0	0	40.1	0.5	27.3	24.1	581.8	40.4	269.6	32.6	128.8	62.6	168.9	2.7	302.9	23.1	45.1	74.1	86.2	80.3	47.9	81.7	884.7	161.4	350.3	172.8	485.8	11.8	942.7	-1.2	21.6	1.3	122.3	9.8	-5.9	156.5	5.5	209.3	-3.3	3.9	15.8	151	47.5
SC235	Healthy	male	180.7	67	78.9	Non-faller	0	0	26.7	3.7	15.7	18.2	721.2	40.3	200.9	58.8	307.5	138.3	124.5	56.3	269.5	18.3	56.6	83	91.4	87.1	65.9	85.7	647.7	256.5	941.5	309.6	401.8	265.6	649.9	-1	23.9	-12.3	140.6	20.6	-15.2	187.7	13.5	398	-9.8	-5.1	35.8	174.2	82.1
SC236	Healthy	female	157	64	70.3	Non-faller	0	0	47.9	0.7	28.2	32.9	557.1	31.5	190.2	180.3	89	337.2	136.1	13.7	183.9	14.5	24.5	70.1	89.3	73.6	41.6	76.6	512.1	507.7	280.1	334.7	524.7	58.5	569.4	-5.8	28.6	5.5	132.4	22.6	-10.3	180.3	9.3	243.4	-7.6	2.4	32.9	171.1	18.6
SC237	Healthy	male	172.3	59	76	Non-faller	0	0	47.8	10	37	23.8	604.7	38.2	247	7.4	49.7	254.3	257	25	233.6	19.5	46.4	68.5	91.9	85	46.2	76.2	700.3	35.7	179.7	848.4	921.3	100	776.6	1	39.8	18.2	171.3	26.1	-0.8	200.1	4.6	177.2	3.1	7.9	26.9	195.5	43.7
SC238	Healthy	male	170	64	78.9	Non-faller	0	0	27.1	0.8	16.9	17.5	666.7	38.8	274.6	42.8	68.4	156.5	202.1	66.5	337	21.5	60.8	74.2	91	86.1	63	84.5	935	189.6	221.8	355.6	651.8	317	948	-1.8	30.1	5.7	158.8	24.9	-7.3	197.3	2.7	256.3	-3.4	3.5	32.2	194.5	67.3
SC239	Healthy	female	156.3	65	69.8	Non-faller	0	0	42.7	3.7	28.1	27.2	562.7	30.8	286.5	29.6	66.4	145.6	211.8	10.3	153.6	17.5	37.8	62.5	88.6	78.5	53.5	75.8	959.8	119	264.1	301.9	634.7	34	483.2	-0.4	18.1	17.9	142.6	19.4	-3.6	156	1.2	26.9	-0.2	13.1	23	154.8	64.4
SC241	Healthy	female	154.1	68	71.4	Non-faller	0	0	67.4	3.6	41.5	44.8	683.3	48	232.9	51.9	106	29.6	145.2	15	364.7	18.6	39.7	70.6	65.7	74.2	57.2	77	705.2	219.7	393.4	35.7	416.7	72.9	1063.7	-2.8	27.1	0.2	131.7	14.3	-23.3	163.5	5.9	90.4	-2.5	2.9	37.6	157.6	115.2
SC243	Healthy	male	164.2	64	68.9	Non-faller	0	0	81.5	2.7	63.7	39.3	667.6	33	260.3	38.7	79.1	42.9	312.8	10.4	244.6	21.1	59.4	83.5	86.8	86.3	62.3	82.2	920.6	175.4	228.7	136	940	40	814.5	-0.6	10.8	8.7	139.6	11.2	-4.7	162.2	2.3	10.1	2.9	8.8	15.9	159.9	42.7
SC246	Healthy	male	172.4	62	65.6	Non-faller	0	0	45.9	1.2	35.2	23.7	614.5	32.1	255.3	28.6	258.1	195.1	100.9	38.5	391.7	15.6	42.6	73.9	88.4	82.8	45	86	610	119.8	890.4	539.2	313.8	160.9	1196.5	-2.5	33.4	-0.3	162.7	18	-15.6	187.8	4.6	352.3	-7.5	-6	33.6	183.3	25.8
SC248	Healthy	female	161.7	64	63.7	Non-faller	0	0	56.5	3.3	42.2	30.3	656.8	33.4	243.2	20.4	65.2	209.3	176.8	13.3	214.9	18.8	50.8	70.8	88.7	74.3	58.3	77.9	844.3	93	267.6	428.3	587	51	706.4	0.2	28.6	14.8	154.4	17.7	-2.8	159.1	4.9	26.7	3.8	11.4	20.5	154.2	55.2
SC251	Healthy	female	161.5	66	61.2	Non-faller	0	0	48.2	0.3	32.5	29.3	586.3	35.6	177.3	94.6	40.9	337.3	155.5	9.8	108.6	20.9	30.5	70.1	87.3	72.1	55	73.2	536.1	322.6	137	482.6	688.5	44.6	247.4	-3.1	35.7	18.4	147.1	23.2	-8.3	181.8	11.2	87	2.2	11.2	31.4	170.6	25.5
SC253	Healthy	female	148.3	69	45.9	Non-faller	0	0	52.5	3.4	33.3	33.9	592.7	35.5	168.2	22.5	35.1	70.9	289.4	10.3	68.6	18.4	35.2	75.6	90.2	70	43	78.6	446.7	111.8	119	148.5	1406	39.3	199.6	5.4	38.6	18.4	137.9	25.9	-1.6	155	1.7	-254.1	11.8	24.6	27.5	153.3	38.1
SC254	Healthy	female	159.6	68	51.3	Non-faller	0	0	64.8	1.3	36.4	46.2	640.7	41.6	175.9	102	51.4	90.2	32.4	16.7	240	16.1	33.8	64.6	65.6	66.3	34.4	74.6	302.4	291.4	229.6	55.5	134.9	65.6	875.3	-1.9	13	-4	123.2	14.7	-27.6	168.5	10.2	244.5	-9.3	3.3	42.3	158.3	126.5
SC256	Healthy	female	137.5	70	38.8	Non-faller	0	0	34.7	0.4	23.2	20.9	538.8	36	144	81.6	107.8	14.3	138	15.4	153	19	34.8	76.9	88.6	72.9	37.5	79.9	391	360.4	327.3	79.9	587.4	57.6	466.6	-3.5	37	0.1	124	7.3	-8.8	160.2	10.2	44.7	-5	0.3	16.2	150	57
SC257	Healthy	female	145.2	65	52.5	Non-faller	0	0	55.9	2.3	37	34.4	561.7	39.3	181.8	76.3	28.3	170	137.1	21.6	234.1	19.5	30.5	75.6	87	73.7	33.3	76.9	516.5	339.4	71.4	504.9	467	67	770.9	-2.7	25.5	5.4	132.6	9.9	-5.1	161.7	14	77.4	-3.7	4.5	15	147.8	58.5
SC258	Healthy	female	150.5	64	62.6	Non-faller	0	0	53.1	2.2	34.7	33.8	598.8	39.3	207.1	22	59.4	216.9	191.5	7.9	203.7	18.3	36.8	62.4	81.5	69.6	45.3	71.2	609.9	93.7	211.5	738.4	689.8	28.2	786.8	0.8	30.3	14	138	16.5	-2	163.4	9.2	20.7	4.3	10.6	18.4	154.2	83
SC266	Healthy	female	145	60	56.1	Non-faller	0	0	38.3	3.5	23.7	25.6	598.3	33.3	205.3	85.8	63.3	0.8	182.2	15.8	331.6	17.6	32.7	75.4	90	84	52.4	85.5	611.1	411.3	173.5	0.6	512	65.6	1084.1	-4.2	18.7	3.5	122.3	7	-8.3	130.8	4.1	54.4	-6.7	5.7	15.3	126.7	47.8
SC267	Healthy	female	147.7	70	48.1	Non-faller	0	0	33.3	0.9	22.2	20.3	683.6	41.5	190.1	37.8	65.8	118.6	166.7	8.5	177.2	21.1	33.4	73.3	89.3	74.3	42.3	76.8	587.8	168.8	187.7	321.3	495.2	34.8	582.3	-1.6	23.1	4.7	131	13.1	-4.4	173.6	8.2	121	-1.3	4.4	17.5	165.5	69.9
SC268	Healthy	female	151.8	65	38	Non-faller	0	0	55.9	2.3	37	34.4	581.5	35	152.4	18.7	47.2	2.9	185.9	2.7	124	20.4	50.5	75.1	98.1	82.5	58.4	84.5	593.4	73.5	107.8	2.3	413.9	9.9	419.2	-0.9	11.1	5	122.6	13.2	-4.8	148.1	0.3	48.4	1.2	3.1	18	147.8	34.6
SC269	Healthy	female	144.7	68	50.9	Faller	1	0	48	0.6	35	26.4	593.6	18.6	249.7	42.7	75.1	43.1	89.4	5.6	320.1	15.7	36	70.9	94.7	73.3	34.9	82	621.5	172.3	234.3	94.1	330.3	19.3	1087.9	-0.1	3.7	0.5	138.2	11.8	-6.8	171.6	2.3	159.4	-3.8	0.7	18.6	169.3	33
SC272	Healthy	female	149.2	64	49.3	Non-faller	0	0	36.3	0.8	27.1	18.9	645.6	38.6	156.9	60.5	54.1	242.3	54.1	14.9	191.4	19.7	36.9	63.4	89.2	76.2	41.2	74.7	462.7	254.9	153.3	656.9	180.3	51.2	663.1	-2.1	23.9	4.6	142.2	11.5	-7.2	164.8	12.8	188.7	-6.1	0.6	18.7	151.9	53.7
SC273	Healthy	female	149	69	50.5	Non-faller	0	0	51.1	2.1	37	28	583.3	28.7	276.5	32.6	41.2	130.7	155.2	10	120.9	12	46	67.5	90.3	70.7	46.7	80.7	771.7	123.4	143.8	296.3	609.4	32.5	396	-0.3	8.7	12.7	145.1	18.7	-2.4	164.8	2.3	-74.6	7.2	15.6	21.1	162.5	18.7
SC274	Healthy	female	151.7	68	45.2	Non-faller	0	0	32.7	0.8	23.7	18	666.4	40.3	173.4	32.1	41.2	100	158.9	10.2	249	19.1	40.5	66.9	90.9	72.6	43.9	73.9	497.3	175	132.5	245.4	464.6	41	907.2	-1.1	22.4	4.7	126.9	12.9	-4.7	169.4	8.9	146.5	-2	4.7	17.5	160.5	38.9
SC276	Healthy	male	166.3	70	67.7	Non-faller	0	0	71.6	3.7	32.2	57.1	708.7	38.5	237.8	55.1	138.4	324.6	125.7	15.7	276.6	20.2	55.5	76	89.4	78.4	55.3	77.7	834.4	236.9	471.7	539.6	355.6	61.6	982.2	-1.8	22.1	1	144.1	17.9	-7.2	176.7	9.3	294.7	-5.4	-1.1	25.1	167.4	34.8
SC277	Healthy	female	151.5	63	50.3	Non-faller	0	0	46.4	2.1	26.4	32.7	624.1	47.5	227.6	21.5	85.1	93.8	120.6	4.3	290.9	21.6	48.7	73.3	82.7	81.2	52.6	78.5	816.6	101.6	213.9	297.9	407.3	14.6	774.4	0.4	35.6	2	125.2	12	-3.7	164.6	8.6	92.1	-0.2	1	15.7	156	73.3
SC279	Healthy	female	151.8	67	49.3	Non-faller	0	0	55.9	2.3	37	34.4	604.2	32.2	220.8	39.6	40.5	37.2	129	17.9	149.1	11	54.2	75.4	87.8	69.9	53.1	79.9	480.2	164.6	118.8	84.6	372.6	67.6	453.7	-0.5	16.9	7.8	128.3	13.8	-2.8	136.6	2.4	-93.6	2.6	11.5	16.6	134.2	56.2
SC282	Healthy	female	149.7	70	62.2	Non-faller	0	0	78.1	2.7	48.7	51.3	619.3	39.9	198.8	210.9	168.6	165.4	104	22.3	196.9	18.6	36.4	72.1	87.2	75.1	50.5	78	469	854.1	434.6	236.8	299.4	102.9	514.9	-10.5	46.2	11.2	155.6	16.5	-18.7	174.7	5.9	353.3	-13.4	-1	35.2	168.8	78.9
SC283	Healthy	female	151.1	69	45.3	Non-faller	0	0	55.9	2.1	41.2	30.2	558.6	31	200.5	21	16.9	89.4	124.9	17.4	37	12.3	31.5	45.2	87.6	71.9	33.9	55.8	454.5	65.7	62.2	279.6	566.5	42	139.7	-0.7	15.9	22.6	153.4	24.4	-1.7	160.9	0.7	34.9	4	16.7	26.1	160.1	28.2
SC284	Healthy	female	156.2	67	62.4	Non-faller	0	0	41.6	1.5	28.7	25	572.7	36.3	271.6	18	31.3	102.2	285.2	13.6	125.1	20.7	33.2	64.1	90.8	66.2	41.8	74.2	913	77.7	130.2	286.6	1222	52	471.1	2.4	30.1	15.2	142.7	23.8	-1.3	159.5	2.9	-129.3	9.1	19.8	25.1	156.6	65.2
SC285	Healthy	female	151.8	65	51	Non-faller	0	0	54.5	3.7	36.7	33.6	630	33.4	256	34	80.4	105.4	120	25.8	167.3	12	52.2	71	91.2	68.9	52.1	72.8	641.7	126.3	238.8	228.1	370.1	88.8	456.7	-0.1	15.5	12.1	148.9	14.7	-1.6	159.7	0.4	36	3.1	9.1	16.3	159.3	68.5
SC286	Healthy	female	148.2	69	53.1	Faller	1	0	55	2.8	36.9	33.9	582.7	34.1	197.2	29.1	41	100.2	165.4	11.8	200.5	19.2	46.3	68.1	87.2	78.3	54	78.5	593.3	124.9	158.2	189.2	553.5	52.5	606.8	0.7	23.7	14.5	136	17.7	-2	151.5	14.4	42.4	1.6	13.4	19.7	137.1	38.2
SC287	Healthy	female	148.2	70	51.8	Non-faller	0	0	28.9	0.4	18.8	18.2	542.8	35.5	237.7	26.6	147.6	31.3	103.7	4.4	226.2	24.6	63.8	82.1	87.6	83.5	62.5	86.1	932.4	126.4	444.4	83.7	295.1	15.1	700.2	-0.6	15.3	-4.1	122.2	7.7	-7.5	147.3	5.7	235.1	-4.5	0.7	15.3	141.6	30.6
SC288	Healthy	male	163.4	70	68.5	Non-faller	0	0	149.8	21.5	101.3	91	575.8	38.4	140.5	26.4	31.7	345.6	154	13.4	83.1	21.2	31.5	61.8	86.1	80	49.2	69.5	457	107.6	145.4	1333.1	516.1	72.8	272.4	-1.1	40.4	22.2	167	24.6	-4.9	184.3	13.9	148.3	1	9.4	29.5	170.4	35.3
SC289	Healthy	male	164.5	66	59.8	Non-faller	0	0	50.2	1.4	36.7	27.6	633.3	32	285.7	25.5	39.4	402.1	134.4	14.4	150.4	23.2	54.2	75.4	84.1	78.4	57.3	77.2	1038.8	115.2	100.9	1091.8	399.4	48.4	466.1	-0.3	5.2	15.4	166.9	18.2	-4.2	176.9	3.5	61.9	3	8.1	22.4	173.3	71.3
SC291	Healthy	female	153.2	69	44.2	Non-faller	0	0	83.8	6.4	61.1	48.5	529.4	31.4	244.3	20.7	26.4	58.7	105.2	26.6	173.8	19.7	57	70.3	90.6	78.5	60.1	78.8	794.6	80.3	70.2	93.8	276.4	87.2	470.9	-0.1	4	13.1	129.9	15.1	-1.1	149.6	1	24.3	2.4	12.2	16.1	148.6	64.6
SC292	Healthy	female	159.7	69	48.1	Non-faller	0	0	45.2	1.2	29.5	28.4	698	30.1	157.2	27.1	12.8	81.9	265.7	16.2	84.3	20.5	58.3	76	93.4	77.5	67.3	81.2	577.5	129.4	45.3	143.8	1017	67	237.3	-0.3	9.2	22.6	132.2	23.7	-2.2	159	4.5	-170.6	9.2	22.8	25.9	154.6	53.2
SC293	Healthy	male	163.9	63	56.5	Non-faller	0	0	73.3	3.2	44.5	50	572.2	57.3	190.2	10.4	54.9	164.4	97	6.9	233.4	23	34.3	68.9	48.4	83.1	54.4	79.3	592.3	50.6	175.6	137.7	234.4	36.8	635.6	-1.9	13.9	-1.8	107.8	17.7	-16	154.3	6.3	158.6	-5.2	5.1	33.6	148	38.7
SC295	Healthy	female	149.8	67	54.4	Non-faller	0	0	39.3	0.7	21.1	28.6	646.1	35.8	174.4	69.5	71.5	129	150.3	33.4	175.5	17	38.2	72.3	88.8	69.7	35.8	75.9	388.7	277.6	278.2	325.3	537	118.1	614.5	-0.3	22.6	9.7	132.4	13.5	-2.7	144.9	6.9	-16.1	0	10.8	16.2	138	57.5
SC298	Healthy	female	145	65	41.5	Non-faller	0	0	55.9	2.3	37	34.4	568.9	42.7	152.9	45.7	81	59	52.6	15.1	210.3	25.8	56.2	82.6	90.6	76.2	60.1	81.8	538.4	250.2	153.7	143.6	151.7	57.4	577	-1.9	25.2	-2.4	123.1	8.4	-5.8	156.9	15.9	148.9	-2.7	-1.9	14.2	141	37.2
SC299	Healthy	female	151.2	64	55.9	Non-faller	0	0	61.6	7.1	43.5	35.1	584.7	37.4	175.9	25.2	98.8	86.4	183.6	5.6	206.3	22.2	55.2	76	92.1	77.8	58.1	80	667.8	119.8	278.2	167.3	658.2	22.5	624.1	0.3	24.4	11.6	123.1	17	-1.9	158	4.6	2.3	5.1	11.2	18.9	153.4	54
SC300	Healthy	female	158.7	66	55.3	Faller	1	0	74	2.3	47.2	48.1	615.7	45	238.3	35.5	50	75.2	157.3	11.7	227.7	20.7	65.5	76.9	83.2	71.4	56.4	76.3	644	140.4	138.6	69.3	415	52.9	665.4	-1.2	10.4	3.2	130.7	8.4	-16.8	147.2	3.7	-196.9	-2.5	4.4	25.2	143.5	39.9
SC303	Healthy	female	152.1	64	45.7	Non-faller	0	0	25.5	0.2	16.9	15.5	606.8	39.2	170.6	31.8	56.4	55.9	91.1	8.3	272.9	20.8	48.5	75.7	89.2	78.8	54.9	81.2	577.1	182.5	129	127.9	296.6	37.9	759.4	-1.3	19.8	1	117.3	9.3	-4.2	151.6	9.9	120.6	-1.9	1.8	13.5	141.7	60.2
SC304	Healthy	female	152.9	68	56.3	Non-faller	0	0	51.5	1.7	36.2	29.8	599.4	30.6	211.2	36.7	10.4	100.9	131.5	32.1	61.4	23.6	48.9	70.7	89.6	78.3	54.7	77.6	677	148.3	35.2	228.8	436.1	133.5	169.4	0.6	14.3	19	143.6	22	-0.5	162.3	7.3	-19	4.7	16.4	22.5	155	69.7
SC305	Healthy	female	153.1	67	45.2	Non-faller	0	0	55.9	2.3	37	34.4	714.7	39.1	174.9	43.3	23.4	42.2	144	8.9	153.6	13.7	43.4	65.5	91.5	72.5	45.4	79.7	496.5	235.5	41.1	145.4	493.2	34.1	481.9	-0.8	22	3.7	123.7	9.3	-4.1	150.7	8.5	6	0.6	4.9	13.4	142.2	88.4
SC306	Healthy	female	172.4	61	78.9	Non-faller	0	0	93.6	8.1	54.7	65.6	696.4	30.8	170.4	29.2	135.1	100.1	140	40.7	231.9	16.5	57.5	82.7	96.2	84.6	68.7	87.5	524.8	134.8	430	161.7	368.4	171.5	563.7	-3.2	14.2	-6.3	168.7	28.1	-16	210.8	0	417.6	-13	-5.5	44.1	210.8	149.8
SC307	Healthy	female	164.1	67	69.2	Non-faller	0	0	68.9	3.5	47.4	40.3	605	29.9	249.7	20.3	109.8	91.9	198	0.7	313.5	18.2	58.1	71	86.9	84.8	33.5	79	813.5	71.9	412.9	170.7	467.4	1.2	913.6	-1.4	9.7	8.1	145.2	9.9	-13.4	151	6.8	-17.2	-6.4	1.3	23.3	144.2	27.6
SC309	Healthy	male	150.1	69	56.5	Non-faller	0	0	59.1	3.1	43.1	31.8	627.1	35.2	204.1	30.1	20.3	159.9	158	5.3	55.9	17.6	39	68.1	83	69.6	40.4	69	605.7	98.8	80.2	477.8	599.5	14.3	180.4	2.7	28.6	18.8	154	21.3	-1.7	163.9	4.9	-2.9	4.8	15.7	23	158.9	94.5
SC310	Healthy	female	167.6	69	69.9	Non-faller	0	0	86.8	3.4	62.6	50.1	595.6	33.9	251.6	5.7	40	271.1	148.3	0.3	168.6	19.8	38.3	60.3	89.4	76.2	19.3	76.3	795.2	19.2	193.6	630.8	399.4	0.2	420	-1.8	12	15.3	167.1	20	-11.2	182.1	5	150	-1.4	5.5	31.1	177.1	31.3
SC313	Healthy	male	173	62	65	Non-faller	0	0	88	4.6	60.4	52.1	603.6	36.5	208.1	10.5	58.2	191.8	59.3	1.5	218	21.3	48.5	73.1	89.2	83	48.6	82.5	675.3	34.3	252.3	377.4	140.9	3.9	615.6	-2	17.1	6.5	154.8	16.9	-9.8	180.6	6.6	306.1	-6.6	-2.9	26.7	174.1	28
SC315	Healthy	male	154	69	52.6	Non-faller	0	0	43.9	2	29.8	26.4	578.3	36.6	193.6	45.6	7.3	33.8	193.9	6.6	114.3	23.2	37.2	62.4	88.2	83.5	52.7	79.8	665.2	246.1	21.1	121	593	22.1	405.5	-2.5	17.6	10.7	124.7	11.7	-7.6	142.4	10.7	-39.1	-0.8	9.6	19.3	131.7	37.5
SC316	Healthy	male	147.8	68	55.6	Non-faller	0	0	52.7	2.8	32.6	34.7	558.7	34.6	240.7	10.6	66.2	45.8	146.9	2.6	175.8	23.4	51.9	75.6	88.4	80	58.8	80.8	772.4	46.5	198.2	99.6	515.5	8	576.8	0.1	13.2	14.1	122.7	17	-1.2	149.7	1.5	58.8	3.9	11.9	18.2	148.2	71.9
SC318	Healthy	female	171	70	63.8	Non-faller	0	0	155.2	13.9	120.6	79.1	660	31.4	196.4	5	17.1	32.8	332.5	10.1	151.8	20	38.9	73.7	90.9	81.2	58.2	86.2	680.2	16.7	62.5	63.8	1102.5	40.7	431.9	-1	12.7	15.4	162.2	18.1	-5	180.5	0.7	-68.5	7.6	16	23.1	179.8	80.2
SC319	Healthy	female	162	67	65	Faller	1	0	86.4	2.3	62.3	50.1	695.7	41.9	295.1	60.8	53.5	316.4	138.7	16.4	277.3	13.6	29.2	65.6	83	71.7	47	72.5	834	194.3	168.8	692.8	376.4	70.2	844	-1.8	15.6	11.3	152	19.5	-20.6	175	2.6	-33.7	-4.4	4.6	40.1	172.4	73.7
SC321	Healthy	male	156.3	66	60.8	Non-faller	0	0	68.8	2.3	53	34.1	670.8	42	186.6	10	51.5	276.2	189.5	6.3	234.6	23.9	31.8	62.7	84.5	78.2	56	76.1	611.3	39	170.2	732.2	554.8	28.2	623.6	0.4	36.5	17.1	159.1	22.4	-1.5	179.7	12.1	84	2.2	7.6	23.8	167.6	64.5
SC324	Healthy	male	158	68	64.6	Non-faller	0	0	96.6	3.1	66.1	56.3	645.7	50.4	140.7	17.2	41.8	95.1	32.3	1.1	135.8	18.3	60	71.7	85.7	68	41.9	76.3	380.9	40.3	145.2	189.7	82.6	1.7	327.1	-1.4	16	-1	140.7	11.6	-16.8	170.1	10.2	-161.5	-3.6	-0.7	28.5	160	74.8
SC326	Healthy	male	171.3	52	78.8	Faller	1	0	99.6	5.4	76.2	50.6	572.5	19.3	173.9	12.6	116	171	38.9	13.3	337.6	38.9	48.4	94.8	98.3	97.8	80.3	98.3	497.8	51.5	277.4	130.9	54.3	63.4	658.8	-8.5	135	-17.3	125.7	1	-31	164.2	2.6	-201	-30.1	-7.9	32	161.7	15
SC327	Healthy	male	150.7	67	68	Faller	1	0	62.4	3	34.3	45.4	682.5	42.9	160.6	173.4	215.5	199.6	55.4	7.6	293.7	19.1	34.9	77.4	84.2	72.7	48.6	80	424.7	678	730.9	562.8	184.5	29	945	-6.4	41	-2.9	140.5	16	-12.9	173.5	5.3	304.4	-10	-4.7	28.9	168.2	68.6
SC328	Healthy	female	160	64	60	Non-faller	0	0	79.4	6.9	51.5	50.5	545.5	30.1	325.2	81.5	51.8	389.4	178.4	12.2	192.5	15.6	33.6	62.6	78.5	74.1	53.8	68.2	887.4	200.4	131	1232	450.2	42	368.1	-0.2	13	19.1	165.9	23.6	-7.9	181.1	4	231.8	-7.1	6.7	31.6	177.2	119.5
SC329	Healthy	male	154	67	64.5	Non-faller	0	0	85	6	49.3	59.8	609.2	36.6	228.3	173.7	73	277.4	208.5	19.2	199.7	15.3	24.2	55.6	82.7	64.3	27.7	76.7	570.8	535.1	308.6	698.3	932	72.7	580.4	-5.5	29.7	11	148.8	20.2	-10.1	176.5	6.8	121.1	-2.3	9.7	30.3	169.7	65.6
SC330	Healthy	male	154.6	69	67.2	Non-faller	0	0	68.8	1.7	39.8	48.2	691.2	43.3	223	43	82.7	89.2	134.1	11.1	346.5	25.1	36.2	62.5	87.1	72.5	53	77.7	811.8	134.4	293.1	190.6	468.6	52.6	1062.2	-2.2	22.5	3.7	135.5	20.5	-13.7	172.7	9.8	52.3	0.5	5.1	34.2	162.9	97.5
SC331	Healthy	female	162.1	65	68.7	Non-faller	0	0	127.8	3.5	91.4	74.5	610.8	32.1	192.4	16.7	67.2	22.7	249.3	1.4	161	21.1	47	75.3	84.2	82.9	80.5	86.8	564.8	58.2	259	60.1	728.5	0.9	404.2	-2.2	14.5	11.7	141.1	13.2	-8.9	160.5	7.4	-83.8	-1.5	9	22.1	153.1	21.1
SC333	Healthy	female	166.5	54	69.4	Non-faller	0	0	100.9	5.3	67.6	62.1	658.9	29.2	243.6	23.8	53.9	48.3	92.5	3.3	219.3	16.2	65	76.4	90.4	83	57.1	84.5	805.2	68.6	191.5	73.4	206.1	4.4	508	-1.1	8.8	4.6	144.5	6.9	-11.6	159.5	6.6	73.1	-7.3	1.6	18.5	152.9	26.2
SC334	Healthy	female	153.7	69	62.2	Non-faller	0	0	79.1	5.1	45.8	55.1	635	38.4	208.9	103.6	99.3	260.3	76.3	25.5	246.5	14.6	29.3	63.7	85.4	73.1	34.2	73.2	491	304.6	353.4	555.4	225.3	87	837.9	-3.5	22	9.6	152.2	15.6	-10.9	169.7	4.8	246.2	-10.2	-3.1	26.6	165	30.6
SC336	Healthy	female	154.4	70	60.3	Non-faller	0	0	83.7	1.1	62.2	44.2	670	41.8	169.9	24.6	143.5	243.5	24.7	0.5	162.8	18	58.3	74.1	88.2	77.2	57.4	77.6	519.6	78.8	453.7	413.2	37.3	0.5	378.1	-2.1	13	-1.5	151.5	18.7	-17.6	183.6	1.6	411.9	-15	-10	36.3	182	33.4
SC338	Healthy	male	155.1	70	66	Non-faller	0	0	54.3	1.6	38.1	31.3	637.9	37.4	245.5	180.2	60.1	305.2	206.4	28.4	244	20.9	31.7	70.7	85.5	71.6	40.7	75.6	657.9	650.8	196.9	690	672.1	123.7	600	-5.6	41.2	16.1	166.5	22	-10.3	181.9	6.7	68.8	-5.7	7.9	32.2	175.2	122.2
SC339	Healthy	male	145.5	69	49	Faller	1	0	90	11.8	64	52.5	504.3	29.9	192	35.8	41.6	50.6	99.6	14.8	161.4	18.6	50.4	76.5	91.6	77.6	50.1	79.4	513.1	148	138.9	78.5	360.7	68.1	488.1	-0.3	5.5	9.2	124	19.6	-2.6	147.8	0.7	139.5	0.7	10.1	22.2	147.1	25.6
SC340	Healthy	male	153	61	72	Faller	1	0	40.4	2.2	25.5	26.3	594.5	40.4	259.2	35.2	64.5	140.2	35.7	11.4	173.9	22.4	56.2	69.9	84.1	66.4	58.9	71.7	898.7	128	228.3	366	89.2	38.9	688.1	-0.4	26.6	7.1	134.8	11.3	-2.1	150.5	6.5	111.6	-0.8	4.2	13.4	144.1	72.6
SC341	Healthy	female	180.1	68	79.3	Non-faller	0	0	115.2	6.8	78.9	68.4	638.3	24.4	201.1	6	115.5	70.8	124	1.2	199.8	17.2	44.9	74.9	91.5	87.9	11.6	86.3	683.3	23.9	446.4	143	318.2	1.4	669	-1.8	7.2	2.8	176.5	26.8	-15.7	205.8	0	440	-12.5	-7.1	42.6	205.8	22.9
SC342	Healthy	male	157	62	52	Non-faller	0	0	51	0.9	25	38.6	576.5	20.4	213.7	19.2	28.2	129.8	74.6	8.2	153.3	22.6	50.5	71.4	88.2	69.4	51	76.6	697.1	56.9	98	248.8	282.7	26.1	491.9	1.5	14.4	13.8	154.8	18.1	-1.1	158.6	13.4	20.6	5.2	10.2	19.2	145.2	48.9
SC344	Healthy	female	167	66	68.6	Non-faller	0	0	84	1.5	61.7	45.8	587.5	24.7	216	17.8	44.1	138.9	95.8	15.5	59.8	17.4	47.2	66	93.6	82.1	48.4	77.9	622.4	50.1	122.6	240.1	155.6	61.8	146.3	-0.3	2.5	29.3	206.7	29.9	-17.2	207.8	0.8	527.4	-13.5	-3.3	47.1	207	17.1
SC345	Healthy	female	165	69	58.3	Non-faller	0	0	97.2	2.3	69.5	54.3	630	45.9	162.2	12.5	35.5	38.2	62.5	0.5	222	20.6	63.7	73.8	91.2	75.9	37.6	82.4	510.3	29.3	130.2	67.7	144.4	0.6	523.9	-2	16.3	0.8	126.8	11.4	-7.5	172.7	7.3	65.6	-2.7	1.9	18.9	165.4	59.6
SC346	Healthy	male	145.6	67	50	Non-faller	0	0	77.8	1.6	46	54.5	544	28.2	202.6	17.1	56.5	31.7	99.3	7.9	158.9	17.3	49.4	84.2	93.5	79.9	57.1	86.8	564.3	57.9	148	63	293.2	27.4	408.8	0	10.1	8.2	126.3	15.7	-2.1	151.3	0.9	-22.7	3.3	10.7	17.8	150.4	107.1
SC348	Healthy	male	160	66	61.5	Non-faller	0	0	52	1.1	35.8	31.1	611.4	40.7	266.7	48.9	15.9	198	499.7	18.3	123.4	19.6	42.4	67.5	83.9	74.1	47.4	76	730.4	234	51.8	573.1	1777.4	62.9	498.5	0	42.4	9.8	150	14.4	-4.1	164.2	10.6	14.7	1.4	13	18.5	153.6	111.6
SC349	Healthy	male	148.7	63	50.1	Non-faller	0	0	39.5	0.2	25.7	24.8	517.6	38	181.2	32.4	4	115.6	110.5	4.1	79.9	22	39.8	66.3	90.6	70.3	47.8	74	579.6	161.3	12.4	254.5	256.6	13.5	297.1	-1.6	19.7	6.4	135.7	9.4	-4	160.4	5.3	-5.7	-2.7	8.4	13.3	155.2	27.3
SC34	Healthy	female	157.2	62	66.1	Non-faller	0	0	65.5	11.7	47.4	37.4	713.6	48.9	265.5	46.8	65.6	212	118.7	23.4	270.7	22.7	39.1	70	88.1	71.6	47.6	76.1	725.8	173.5	273	444.3	338	104.2	766.4	-2.8	25.5	6.2	142.3	17.7	-17.9	175.7	4.7	9.7	-5.1	2.9	35.6	171	115.8
SC350	Healthy	male	148	67	56	Faller	1	0	58.9	2.8	41.2	34.3	597.5	27	218.8	3.3	4	264.1	156	6.6	39.9	18.8	47	64.5	85	82.5	50.3	68	578.2	10.8	11.7	936.5	381.7	19.5	120.6	0.1	1.7	20.5	156.6	20.6	0	167.4	1.8	-7.6	6.4	13.1	20.5	165.6	31.9
SC351	Healthy	male	152.6	69	45.7	Non-faller	0	0	64.3	1.4	40.6	41.6	590.7	34.1	244.7	26.9	41.8	303.7	111.3	9.3	129.5	12.6	25.4	64.1	87.9	77.3	40.7	77	554.8	75.1	187	875.6	347.5	35.5	393.4	-1.7	14.2	15.8	162.1	22.9	-9.8	183	2.1	231.7	-3.5	4.5	32.7	180.9	77.7
SC352	Healthy	male	163.3	56	81.7	Faller	1	0	55.9	3.5	39.3	32.3	643.8	41.5	266	155.2	112.2	249	263	13.9	239.6	14.8	33.8	68.3	86.3	77.1	33.9	81.3	757.8	624.1	454.4	591.9	1028.9	67.4	725.9	-4	34.8	9	142.6	21.3	-9.4	178.4	2.3	219.2	-5.9	7.8	30.8	176.1	55.6
SC353	Healthy	male	156.6	65	69.1	Non-faller	0	0	56.9	1.4	36.5	36.3	552.9	36.7	221.2	152.4	74.4	389.2	101.2	15.5	114.6	13.1	28	62.4	84.8	71.8	36.3	69.7	575.9	397.2	252.5	1171.8	365.2	52.7	332.2	-5.4	33.1	20.7	175.1	24.3	-8.8	186.5	3.5	339.2	-8	0.2	33.1	183	46.6
SC354	Healthy	male	150.3	68	43.7	Non-faller	0	0	47.4	1.8	30.4	30.4	711.9	35.3	120	24.2	20.1	4.1	36.1	4.6	131.6	24.1	52	76.1	85.1	73.1	56.5	82	426.9	122.2	47.5	5.3	91.4	16.2	390	-1.9	10.7	-0.9	119.5	1.7	-6.2	128.5	7	-22.4	-3.3	-1.9	7.9	121.6	53.2
SC355	Healthy	male	152.5	67	65	Non-faller	0	0	92	3.8	57.9	60.9	548.8	29.1	179.5	20.6	37.4	39.1	142.5	16.9	204.6	15.6	46	72	92.9	74.6	54.8	78.1	545	72.6	114.5	104.7	491.7	66.7	701.8	0.4	10.1	13.5	127.5	16.3	-0.6	152.8	1	27.9	3.3	13.3	16.8	151.8	24.5
SC358	Healthy	male	155.4	69	53	Non-faller	0	0	63.7	1.5	40.6	42.8	552.8	32.1	208	7	47.7	95.3	142	4.1	195.8	16.1	41.1	68.5	90.9	74.9	43.7	79.8	558.4	28.1	207.5	207.2	407.4	15.7	757.4	-0.2	11.1	9.9	130.9	16.5	-1.6	161.9	6.2	49.3	1.4	12.6	18.1	155.7	31.6
SC360	Healthy	male	156	65	51	Faller	1	0	51.7	1.3	29	36.6	672	33.2	114.1	5.6	26.9	204.2	62.2	2.3	179.6	18.4	46.4	71.1	87.6	74	50.3	77.2	349.1	21.3	98.6	542.8	206.6	5.2	700.1	1	15.5	11.1	142.1	13.7	0.1	156.3	2.6	31.5	4.5	8.7	13.6	153.7	55.6
SC362	Healthy	female	181.4	66	67.8	Non-faller	0	0	115.1	9.3	82.2	65.9	632.7	25.1	280.7	2.2	73.4	58.4	143.1	11.9	184.5	18.1	58.3	76	83.6	86.8	60.2	80.2	924.6	11.3	200.5	150.4	361.6	33.3	509.2	-0.1	1.8	13.2	183.2	22.8	-7.1	194.4	0.1	277.6	-3	-2.3	30	194.4	83.4
SC363	Healthy	male	151.5	68	46.8	Faller	1	0	58.6	0.9	35.7	39.1	543.2	34.1	182.9	36.4	7.9	38.6	72.2	5	119	18	40.9	70.4	86.7	76	34.6	79.6	509.2	199.3	24.3	128.8	199.5	18.3	400.3	-2	24.6	3.4	126.2	5.6	-6	144.6	12.8	-13.5	-4.6	2.6	11.7	131.7	79.7
SC364	Healthy	male	147.6	68	66	Non-faller	0	0	55.9	2.9	34.2	37.8	593	25.8	151.8	164	24.2	327.3	252.3	46.3	158.2	19.9	29.9	73.6	87.4	73.2	32.8	78.2	407.3	582.9	100.7	630.2	1068.7	185.7	348	-4	26.6	20.4	171.5	21.6	-10.1	176.1	7.4	-40.3	-3.5	13.9	31.7	168.7	77.3
SC365	Healthy	male	151	65	54.5	Non-faller	0	0	82.7	12.1	56.7	48.8	503.9	33.2	219.3	9.6	7.7	173.6	189.1	5.3	59.4	17.9	27.7	68.8	88.6	75.4	40.1	75.2	693.4	31.3	27.8	424.6	634.5	18.4	164.2	0.2	10	20.8	152.2	24.4	-0.3	165.1	0	-136.8	8.7	22.5	24.7	165	31.6
SC366	Healthy	male	166.8	64	58.5	Non-faller	0	0	54.5	1	32.1	37.4	661.3	41.3	238.1	110.2	105.7	65.6	103.1	13.1	163.5	24.5	57.4	69.3	85.6	70.2	58.9	73.9	817.5	300.2	281.5	90.1	270.7	40.2	376.3	-1.1	8.4	-1.9	128.9	11.4	-11	159	4.9	111.7	-8.1	2.1	22.5	154.1	118.5
SC367	Healthy	male	155.1	66	59.7	Non-faller	0	0	53.2	0.8	34.4	33.3	751.8	45.3	157.2	30.2	51.3	291.4	203.3	11.1	119.6	19.8	34.7	73.8	78.1	71.6	43	79.8	438.9	115.3	217.1	1034.6	753.9	61	338.8	1.6	48.3	15.3	155.4	19.4	-3.7	175.7	8.9	92.4	1.9	10.1	23.1	166.8	100.2
SC368	Healthy	male	154	66	46.6	Non-faller	0	0	54.7	1.8	37	33.6	574.7	32.3	226	18.3	33.4	92.1	155.3	5.9	181	21.5	48.5	75.3	89	77.4	55.7	79.2	683.7	56.1	136.1	186.7	519.4	15.3	569.8	0.4	9.6	13.7	133.1	16.6	-1.8	158.9	0.1	-25.9	2.6	13.8	18.4	158.8	25
SC369	Healthy	male	160	63	53.5	Non-faller	0	0	61.9	1.7	40.5	38.7	605.5	26.7	216.2	6	21.8	156.5	194.2	2.8	133.4	27.8	64.4	77	94.2	76.9	66.3	81.6	800.4	17.5	47.7	259	648.4	4.7	338.3	0.3	7.1	16.1	144.6	22.6	0	166.7	1.5	-210.1	13.8	18.7	22.7	165.2	75.9
SC370	Healthy	male	151.2	65	54.6	Non-faller	0	0	74	5.5	50.9	45.5	576.4	36	170.2	22.9	112.5	75.6	112	0.7	240.7	25.2	60.1	77.3	93.6	75.6	50.8	83.5	652.2	59.5	272.9	120.5	330.5	1.2	724.6	-0.2	11	5.9	123.3	15	-2.6	163.4	0.5	82.3	2.3	7.7	17.6	162.9	29.2
SC372	Healthy	female	175.8	48	104	Non-faller	0	0	227.8	2.3	37	112.5	640	37	251.2	7.4	83.3	30.5	212.3	9.1	235.9	25.9	45.9	75.8	84	82.6	61.8	79.3	995.2	31.2	272.6	50.4	572	14.4	610.4	-1.9	26.8	2	155.7	9.8	-11.1	167.8	1.4	80.9	-5.1	-1.3	20.9	166.4	56.2
SC373	Healthy	male	152.5	68	48	Non-faller	0	0	53.1	0.8	38.2	29.8	560	30.5	188.1	22.5	5.5	74.4	68.1	3.8	127.2	19	47	74	91.9	83.2	50.3	84.3	545.5	114.9	16.7	144.8	224.2	14.8	441.9	-1.1	11.2	7	135.7	9.5	-5.1	159.2	3	67.4	-1.2	4.3	14.6	156.2	34.8
SC374	Healthy	male	154	63	51.8	Non-faller	0	0	69.3	3.5	47.1	42	609.4	37.8	214	7.8	13.3	121.1	82.5	4.1	77.8	22.3	48.2	75.3	92.7	77.4	54.4	79.3	641.8	23.2	38.1	246.2	314.6	11.3	225.2	1.3	11	14	140.4	19.2	0	166.6	0.2	-68.9	9.7	14.7	19.3	166.4	78.2
SC61	Healthy	female	153	73	51.7	Non-faller	0	0	95.6	24.4	67.5	55.4	734	37.1	155.9	57.5	59.8	102.3	167.4	24.1	89.6	17.6	46.6	74.2	91.4	71.8	63.4	80.1	526.1	229.7	215.8	162.8	495.1	92.8	220.5	-1.6	28	11.4	146.8	19.3	-5	158.2	0.3	-143	2.5	13.2	24.3	158	130.6
SC67	Healthy	male	165	72	63.5	Non-faller	0	0	38	0.4	28.2	20.1	567.9	36.7	182.7	11.3	21.4	245.3	98.6	11.4	103.3	18.9	77.6	79.1	86.2	73.9	62.2	81.2	624.1	19	57.6	602.7	276.8	41.3	351	0.4	13.6	12.5	158	17	-0.6	174.9	5.9	29.2	5.6	9.5	17.6	169	61.2
SC82	Healthy	female	154.5	66	55.1	Non-faller	0	0	50.8	2.3	35	30	646.5	33.9	260.3	21	85.9	135.7	238.2	8.3	102.4	14.7	29.3	49.2	84.1	75.2	46.3	66.3	778.7	70.8	350.2	436.6	1035.1	36.7	361.8	0.5	20.4	18.5	137.3	22.2	-4.5	157.2	3.4	43.3	1.2	15.9	26.7	153.8	195.3
SC88	Healthy	female	155	70	57.9	Non-faller	0	0	65.7	4.6	44.1	40.4	608.1	35.6	218.1	25.7	113.4	175.4	277.2	16.3	142.6	19.9	53.4	69.1	84.8	75.6	61.2	77.8	733.1	109.1	384.6	490.4	927	65.5	471.1	0.1	20.5	16.7	138.4	17.9	-2.1	149.3	2.6	-71.9	2.9	14.4	20	146.7	52.3
SD10	Healthy	female	153	61	63	Non-faller	0	0	52.5	1	34.5	33	632.5	42	237.9	122.5	34.4	280.8	171.6	18.6	317.9	20	28.3	68.5	91.1	74.3	52.4	77.3	669	459.1	111.8	513.3	464	81	951	-5.1	29.6	9.6	144.4	24.3	-10	186.7	6.3	243.2	-7.4	4.6	34.3	180.4	57.2
SD11	Healthy	female	151	80	54.5	Non-faller	0	0	50.2	1.1	24.9	38.2	623.3	34.2	182.5	25.5	53.5	101.6	106.9	21.7	115.3	13.5	38.5	55.1	81.8	79.7	39.4	66.9	492.5	98.4	204.5	310.8	363.5	93.2	400.9	-0.5	28.5	17.8	141.3	20.2	-2.6	149.1	3.4	158.4	0.5	8.6	22.7	145.6	180.4
SD12	Healthy	female	151	80	53.5	Non-faller	0	0	73.4	3.3	53.4	40.4	591.7	32.9	225.6	17.2	24.4	117.9	28.5	19.2	96.6	12.1	46.8	67.9	83.5	70.1	51.6	74.9	593.4	78.1	93.8	254.1	102	84.5	280.9	-0.2	10.3	11	143.2	13.2	-1.3	145.7	2.1	90.3	0	6.4	14.5	143.5	83.3
SD13	Healthy	female	151	77	63	Non-faller	0	0	46.9	1.7	36.1	23.1	592.5	43.9	201.9	17.1	40.2	43.3	160.9	12.4	192.9	21.1	61.7	72.5	90.7	76.8	61.3	79.5	753	69.9	142.1	118.2	492.5	46.4	674	0	23.6	11.4	121.8	16.4	-1.2	150.7	6.4	16.7	1.4	12.8	17.5	144.3	73.5
SD14	Healthy	female	148	81	49	Faller	1	0	62.3	1.9	41.8	37.7	613.3	38.6	116.8	60.9	38.8	31.7	84.9	27	84.8	22.9	62.5	78.2	89.7	77.7	63.8	81.5	389.7	199.6	113.4	57.7	230	100.6	221.1	-0.5	15.2	9.6	126.1	12.5	-3.4	137.5	1.2	-93.4	0.8	11.2	15.9	136.3	24
SD15	Healthy	female	152	72	42	Non-faller	0	0	58.7	2.1	38.5	37	619.1	32.3	132.7	17.6	34.9	14.7	60	16.6	247.1	18.9	51.3	69.6	88.1	80.5	54	73.5	362.5	76.2	129.8	42.5	175.4	62.6	797.8	-0.7	20.3	17.6	133.3	19	-1.8	136.8	1.9	203.9	0.1	11.8	20.7	134.8	81.9
SD16	Healthy	female	146	70	53	Non-faller	0	0	41.7	1	23.5	29.4	590	38.3	137.5	37.4	46	98.7	88.4	28.9	167.1	22.2	49.1	76.1	82.8	81.4	66.6	81.7	513.2	145.7	110.4	197.8	189.7	95.4	379.1	-1	22.7	10.3	135	12.6	-2.3	152.8	9.7	46.2	1.4	8.6	14.9	143	48.2
SD18	Healthy	female	160	71	55	Faller	1	0	102.5	5.4	75	57.2	735.8	41	151.9	69.9	36.2	218	92.3	0.1	274.3	22.5	47.2	73.4	85.4	76.3	54.6	78.8	451.6	230.6	116.8	608.5	270	0	772.9	-0.5	22.7	7.7	147.4	16.8	-10.2	168.3	9	53.5	-2.5	6.4	27	159.3	93.9
SD19	Frail	female	140	71	39	Faller	1	1	38.3	0.5	21.5	27.1	662.7	52.1	47.5	98.2	24.3	29.4	35.6	28.5	149.6	21.9	35.7	74.2	87.6	75.3	39.4	79.4	183.9	489.7	50.4	128.9	107	110.1	467.4	-7.5	53.3	-2.6	110.3	3.9	-8.4	128.3	43.9	30.3	-7	2.7	12.3	84.4	29
SD20	Healthy	male	170	76	70	Non-faller	0	0	53.5	0.8	38.7	29.5	659.1	38.4	185.5	40.4	74.3	112.3	113	7.1	253.6	20.2	65	83.1	90.2	69.9	57	80.7	546.7	146.8	183.5	254.4	449.6	30.1	796.1	0.9	20.7	0.1	143.4	11.5	-6.2	165.7	4.4	91.5	-0.1	0.4	17.7	161.3	43
SD22	Healthy	male	159	81	50	Non-faller	0	0	65.8	0.7	46.7	38.1	635	32	200.2	18.7	71	117.4	55.9	11.9	173.7	17.7	60.3	83.3	91.5	81.1	59.8	83.1	609.6	78	174.6	217.5	147.9	52	549.3	-0.1	9.2	0	144	16.6	-5.4	175.1	3.2	248.4	-1.8	-1.9	22.1	171.9	74.5
SD23	Healthy	female	148	67	49	Faller	1	0	36.6	0.5	24.4	22.5	531.8	37.8	196.2	24	12	62.1	126.5	5	168	23.1	31.3	58	95.9	77.5	33.1	78.5	689.1	126.1	5.7	133.5	423.1	20.3	618.6	-0.3	27	7.6	118.5	10.7	-2.9	150.5	10.7	50.8	0.8	8.4	13.6	139.8	14.7
SD24	Healthy	female	148	77	45	Non-faller	0	0	72.2	1.9	52.9	39.1	574.5	26.7	268.5	16.9	34.5	193	193.6	10.4	108.2	13.6	41.6	75.6	93.2	73.7	54.5	77.1	696.6	70.2	97.1	405.8	735.2	39.6	276.7	0	0.3	17.1	140.1	22.8	-5.4	167.9	0.1	-115.3	7	18.5	28.2	167.8	61.9
SD25	Healthy	female	149.5	80	50	Faller	1	0	55	3.9	32.7	37.2	641.8	37.3	156.7	32.4	63.1	138.9	39	18	155.5	16.4	37.5	64.6	87.1	73.4	40	72.4	393.4	131	218.3	332.4	167.4	79.7	571.2	0.4	21.9	11.6	136.2	15.6	-3	159.3	4	122.7	0.4	7.4	18.6	155.4	112.6
SD26	Healthy	female	138	80	35	Non-faller	0	0	38.1	0.9	26	22.6	598	38.6	99.3	41.5	10.1	26	83	6.6	97.8	23.1	50.7	50.6	91.8	81.4	64.7	84.6	422.4	213.4	181.6	81.4	199.8	23.2	312.4	-2.7	25.5	6.3	123.1	8.7	-5.2	149.6	8.9	36.4	-2.1	6	13.9	140.7	31.7
SD28	Healthy	female	150	68	48	Non-faller	0	0	31.2	0.3	20.8	18.9	538.8	34.5	254	41.7	35.1	32.8	111.3	4	196.2	9.8	25.7	74.9	93.7	80.7	26.7	82.6	752.1	187.6	73.9	70.3	304.9	16.4	621.9	-0.8	5.2	2.4	115.4	5.8	-4.2	125.7	1	60.5	-2.4	2.2	10	124.6	25.3
SD29	Healthy	female	148	66	57	Non-faller	0	0	41.9	1.7	28.2	25.7	590	34.1	220.6	41.6	20.6	116.8	102.7	7.8	327	18.9	27.8	84	85.5	75.3	54.1	80.6	741.5	212.5	34.7	340.4	226.4	27.3	777.6	-2.1	13.6	3.2	133.9	8.3	-4.2	154.6	3.9	86.5	-2	4.2	12.5	150.7	57.1
SD2	Healthy	female	153	76	50	Non-faller	0	0	54.8	4.9	41	28.5	588.3	33	252.7	20.8	16	60	212.4	11.7	57.4	21.6	56.7	71	91.2	74.1	61.9	78.1	885.8	74.6	54.7	102.9	795.1	35.3	166.3	-0.1	3	22.2	134.9	24.7	-1.9	155.6	0.1	-99.2	10.2	22.6	26.6	155.5	60.4
SD30	Healthy	female	155	70	49.5	Non-faller	0	0	69.3	1.4	44.1	45.4	547	28.3	188.8	22	21.1	121.2	37	24.5	55.7	14.2	42.9	61.2	89.1	84.2	52.3	70.6	506.2	97.7	76.5	274.1	101.4	103.4	153.8	-0.2	9.1	15.9	154.9	17.9	-2.7	160.3	3.1	151.6	0	8.3	20.6	157.2	22.1
SD32	Healthy	female	145	78	47.4	Non-faller	0	0	76.8	2.1	55.3	43.4	550.9	32	250.6	14.7	55.6	111.4	202.8	8.9	116.5	18.9	48.3	77.2	92.6	81.6	59.2	79.4	715.5	68.4	184.1	198.7	623.9	32.7	307	0	10.1	11.3	150	20.1	-3.4	158.1	1.1	-44.4	4	16.6	23.4	157	38.1
SD36	Frail	female	150	76	43	Non-faller	0	1	30.4	0.5	19.5	19.4	754	56.6	86.2	36.4	31.1	21.7	235.6	6.9	113.2	25.1	62.1	76	84	71.3	60.5	79	443.3	219.8	87.8	137.8	929.2	34.5	520	1.4	74.4	7.5	113.8	9.5	-2.1	125.3	37.7	-29.5	-0.1	2.2	11.6	87.6	84.5
SD37	Healthy	female	148	72	48	Faller	1	0	61.2	5.2	39.3	38.4	687.5	36.6	178	24	60.2	54	145.7	13.9	126.1	19.7	45.7	71.4	88.3	75	55.6	76.3	524.4	106.3	226.9	134.9	413.8	49.6	401.4	-1.1	20	12	130.3	16.5	-4.5	142.8	2.8	-86.5	0.5	12.4	21	140	69.5
SD38	Healthy	female	155	67	62.8	Non-faller	0	0	67.9	1.3	44.2	43.7	569.2	43.9	248.6	109.8	61.6	221.3	159	15.8	308.3	17.5	28.1	71.5	87.7	70.6	49.9	77.9	626.5	448.9	174.1	374.4	415.7	83.2	736.6	-4.6	26.4	6.1	140.8	23.4	-9.8	184	4.5	194.5	-6.7	4.8	33.2	179.5	34.5
SD39	Healthy	female	150	66	46.8	Faller	1	0	67.1	2.5	40.1	45.1	611.8	33.9	133.1	10.9	17.5	60.7	58	8.3	110.7	21.4	56.9	78.6	91.1	74.2	56	75	396.1	43.3	64.7	136.2	178.4	26.5	306.9	0.5	17.1	11.6	134.7	12.8	-0.9	142.6	6.5	-50.3	2.2	11	13.7	136.2	50.4
SD3	Healthy	female	153	70	48	Non-faller	0	0	75.2	2.1	49.3	47	620	39.3	218.4	42.7	67.8	353.1	24.7	13.9	127	19.7	51.8	65.2	82	67.4	54.2	69.7	667.2	123	170.1	862.5	65.8	55.1	290.9	-1.4	9.4	18.8	176.2	22.7	-10.4	183.8	12.2	284.2	-7.7	-0.1	33.1	171.7	93.8
SD43	Healthy	female	155	75	50	Non-faller	0	0	56	0.8	38.8	33.2	527.8	27.5	255.4	33	112.2	109.7	89.6	21.6	193	18.2	60.6	71.7	88.8	77.4	61.6	79.3	848.9	94.8	235.8	182.3	207	65.6	500.9	-0.2	11.4	9.4	150.7	10.9	-3.1	152.9	1.6	99.9	-1.1	7.2	13.9	151.3	51.7
SD44	Healthy	female	151	72	41	Non-faller	0	0	43.6	0.7	29.6	26.1	576.2	38.8	146.7	57.1	47.8	27.7	63	6	199.5	20.8	46.3	71.1	89.4	74.8	54.7	75.5	459.5	262.2	119.1	68.5	151.6	22.5	635.3	-2.5	23.3	-0.2	123.4	9.2	-8.6	154.4	14.2	217	-6.7	2	17.8	140.1	42.9
SD45	Healthy	female	145	73	38	Non-faller	0	0	47.7	1.9	34.2	27	567.1	34.5	226.6	38.2	16.1	48.9	121.9	3.6	179.1	16.4	33.2	48.9	86.4	74.8	37.5	74.3	566	116.2	19	129.9	379.9	10.2	711.4	-0.6	12.3	7.8	130.6	12.3	-5	168.8	6.4	142.9	-3.8	6.3	17.3	162.3	55.3
SD46	Healthy	male	180.5	66	71.8	Non-faller	0	0	37	2.8	26.1	21.4	700.8	38.1	142	10.3	153.4	20.2	49	15.6	335.9	24.6	52.5	79	89.6	84.1	63	85.6	439.1	47.8	393	43.2	124.8	64.7	886.5	-3	38.2	-10.2	147.7	14.4	-13.1	183.1	14.2	264.7	-7.3	-5.1	27.5	168.9	148.5
SD47	Healthy	female	149	72	51	Faller	1	0	59.4	3	41.6	34.6	647.5	35.5	250.4	16.9	107.7	113.4	101.1	6.2	174.9	20	58.4	72.5	87.8	76.1	58.5	76.1	836.5	57	339.8	199.7	301	23.2	599.1	0.5	30.6	15.6	143	17.4	-3.7	159.8	1.5	165.2	1.3	8.8	21.1	158.3	129.3
SD48	Healthy	female	146	78	60	Non-faller	0	0	59.9	2.2	40.8	36.1	534.3	33.1	245.1	35.8	90.1	7.9	223.2	21	247	12.1	37	68.7	83.6	73.6	54.2	78.7	648.5	132.3	327.9	21.3	927.9	71.9	1013.8	-0.6	16.6	11.9	123.3	15.2	-2.4	127.6	2.2	-136	3.4	4.2	17.7	125.3	48.6
SD51	Healthy	female	148.5	80	58.5	Non-faller	0	0	47	1.5	20.9	37.6	654	41.4	134.2	101.4	67.5	160	179.9	31.2	96.7	13.9	35.8	68.7	81.2	74.5	38.2	73	332.6	429.8	281	417	740.3	140.8	327.2	-3.1	59	14.5	149.9	24.1	-7.8	181	15.7	220	-3.5	7.2	31.9	165.3	66.7
SD52	Healthy	female	154	74	56.4	Faller	1	0	106.5	3.2	55.6	79.6	667.1	50.5	124.6	70.6	66.1	41.7	280.2	14.8	172.4	15.8	36.8	59.2	79.8	66.1	39	66.8	271.2	305.1	275.6	89.2	1339.9	56.1	531.3	4	66.7	17.3	126.1	26.6	-2	133.5	14.3	80.8	4.6	17.7	28.6	119.2	134.4
SD53	Healthy	female	148	76	53	Non-faller	0	0	101	2	51.3	76.8	671.2	38.1	120.4	96.9	68.1	60.8	191.1	13	85.1	17.4	33.2	64.4	87.1	73.1	50.9	70.2	328.4	457.9	277.8	151.5	760.1	54.5	228.5	-2.1	44.1	20.4	133.7	22.3	-4.9	154.3	7.2	35	-0.8	16.2	27.1	147.1	56.6
SD54	Healthy	female	148	72	51	Non-faller	0	0	123.5	4	69.1	88.6	562.1	37.1	145.1	80.6	118	30.1	110.3	7	118.2	17.7	48.4	70.5	85.8	77.2	50.9	70.1	403	331.8	399.4	98.5	413.6	22.3	322.9	-3	33	12.4	128.1	18.9	-6.7	158.1	6.1	139.4	-3.6	9.2	25.6	151.9	31.9
SD55	Healthy	female	155	75		Non-faller	0	0	77.5	2.6	57	42.5	685.4	36.1	196.8	27.4	12.1	141.4	249.7	9.8	74.2	15.4	50.5	59.2	88.3	82.4	54.6	73.8	566.8	80.6	42.1	355.5	907.1	33.6	216.5	1.6	11.7	23.8	140.5	25.1	-1.4	156.4	2.6	6	4.7	19.7	26.5	153.9	78.3
SD56	Healthy	female	151	66	54.4	Non-faller	0	0	97.6	5.3	60.3	65.1	575.4	32.6	186.8	18.4	31.2	50.4	134.8	6	90.6	16.1	42.5	71.3	87.5	67.4	45.9	74.8	515.3	62.1	98.7	130.1	455.3	19.8	276.7	0.4	11.3	16.6	139.3	20.6	-1.5	151.9	0.9	-63	5.9	15.4	22.1	151	173.8
SD57	Healthy	female	159	71	70	Non-faller	0	0	84.2	14.5	50.8	57.3	624.6	44.2	315	111.9	39.3	373.7	127.4	28.2	179.8	14.3	31.6	48	86.9	71.8	44.8	72.7	823	356.5	152.1	1146.1	361.8	109.5	606.9	-3.8	20.6	16.4	160.8	22.2	-9	182.5	5	229	-6.2	6.4	31.3	177.5	65.5
SD58	Healthy	male	163	76	67	Faller	1	0	138	16.6	109.5	66.9	598.7	30	157.9	7.5	56.2	217.4	60	11.7	239.2	26.2	63.7	81.7	94.6	81.5	69.4	85.8	635.4	26.1	163.7	390.5	151.6	44.9	636.3	-1.5	10.8	4.7	169.1	26.9	-8.4	203.6	2.9	344.1	-6.5	-2.7	35.4	200.7	29.5
SD59	Healthy	female	159	65	62	Non-faller	0	0	43.7	2.2	24.9	30.8	603.1	36.6	238.6	67.2	63.2	203.2	194.3	11.2	294.6	19.8	33	74	87.3	84.3	59.1	84.6	849.8	269.1	212.5	413.8	522.9	58.4	786.7	-4	33.3	15.7	160.5	24	-8.4	181.3	3.8	268.8	-4.8	4.7	32.4	177.5	64.3
SD5	Healthy	female	138	78	44	Non-faller	0	0	57.9	2.6	38.4	35.1	586.7	35.9	83.5	68.2	28.2	34.3	180.2	3.3	143	19.6	28.6	73.2	91.8	79	44.7	80.1	245.5	268.1	52.2	87.3	440	11.4	396.7	-6.3	29.9	7.6	127.6	12.3	-9.7	156.9	8.4	100.6	-7	7.3	22	148.5	32
SD60	Healthy	female	147	74		Faller	1	0	75.1	3	58.5	37.2	624.4	31.3	241.4	48.9	35.9	14.5	387	4.4	334.5	18.2	32.1	69.6	94.1	82.4	40.2	79.1	585.7	216.2	111.9	50.8	1193.7	14.6	1595.3	-1.9	19.1	8.6	125.8	10.6	-6.4	145.3	5.8	33.9	-3.2	6.1	17	139.5	40.2
SD61	Healthy	female	145	78		Non-faller	0	0	82.7	1.4	48.3	56.6	583.5	34.1	158.2	38.7	85.3	89.3	243.2	6.6	86.6	19.6	46.9	68.8	89.8	79.4	49.4	72.2	403.8	162	384.3	226.4	779.6	24.8	208.8	-1.9	24.8	18.9	134	20.5	-5.2	160.7	5.5	23.6	-2.2	14.4	25.6	155.1	34.2
SD62	Healthy	female	153	75		Non-faller	0	0	116.8	3.6	72.4	78.7	635.4	35.8	172.8	63.3	70.6	172.9	164.3	13.2	122.5	17.4	43.3	65.9	84.4	75.5	43.1	70.3	498	265.8	233.9	554.7	597.2	55.1	285	1.9	32.9	16.9	139.1	21.4	-3.8	160.2	4.3	55.2	2.7	12.1	25.2	156	136
SD63	Healthy	female	157	72		Faller	1	0	72.8	6.7	50.1	43.5	622.9	36.4	189.9	24.2	55.3	116.7	174.8	4.9	129.4	22.7	49.6	72.5	87.5	82.8	56.4	79.1	590.5	79.3	170.4	274.7	565.9	16.1	399	-0.1	9.8	15.6	132.5	19.6	-2.7	157.3	0.5	11.1	3.3	11.6	22.4	156.8	48.6
SD64	Healthy	female	155	77		Non-faller	0	0	36.4	0.6	24.3	22.2	701.1	34.9	165	28.1	21	111	112.5	2.8	181	21.1	42.3	64.3	88.2	77.4	45.6	75.6	462	134.6	42.2	260.6	432.3	10.7	714.8	-1	19.1	8.4	139.8	12.9	-3.6	169.7	9.9	92.1	0.2	5.1	16.5	159.7	50.8
SD65	Healthy	female	150	78		Non-faller	0	0	94.1	4.3	61.6	58.5	580	31.5	190.5	22.2	79.3	77.5	60.9	4.9	142.5	21.4	51.3	76.8	90.8	79.9	59.3	78.8	611.6	71.6	205.5	150.4	142.1	15.6	345.6	-0.2	7.3	8.7	138.8	11.4	-3.9	152.7	3.1	75.3	-0.6	7.6	15.3	149.6	60.5
SD67	Healthy	female	157	75	57.5	Non-faller	0	0	83.6	8.5	54.8	51.8	590	33.4	145.9	19.4	24.1	50.4	245.6	9.5	59.6	20.6	56.2	69.9	87	73	55.2	75.8	523	63.8	61.4	135.6	1011.7	26	155.6	4.2	25	21.3	136.9	25.1	1.1	147.5	14.7	-155.8	9.9	21.5	23.9	132.8	41.7
SD68	Healthy	male	174.8	66		Non-faller	0	0	132.3	8.4	101.6	70.5	597.7	22.4	248.3	5.2	151.7	20.5	153.6	10.6	300.7	13.9	41.2	80.4	92.5	86.2	61.9	86.1	774.5	22.8	508.1	32.9	428.9	46.8	944.9	-0.9	6.8	-2.5	153.3	10.2	-15.6	171.9	1.5	227.3	-10.2	-1.4	25.8	170.4	52.5
SD6	Healthy	female	148	77	43	Non-faller	0	0	42.4	2.6	27.5	26.3	637.9	39.1	148.9	46.4	46.8	142.2	108.6	2.9	121.4	21.1	45.6	69.3	87.4	85	52.8	74	457.8	217.3	109.9	320.9	237.4	11	407	-1.7	21.2	5.9	134.6	12	-6.6	165.2	15.8	211.5	-5.4	1.9	18.6	149.4	79
SD70	Healthy	female	148	68		Non-faller	0	0	43.7	1.7	29.7	26.2	591.8	29.9	127.9	26.3	7	87.2	47.2	3.3	83.3	22.2	46.8	55.5	95.6	81.6	59.1	82.3	390.7	140.5	181.6	104.9	108.7	14.6	242.1	-1.4	8.2	6.5	130.9	10.8	-7.2	168.5	3.1	104.6	-4.6	5.3	17.9	165.4	31.9
SD71	Healthy	female	159	73		Faller	1	0	85.6	2.2	46.4	62.1	685.6	39.4	174.7	52.4	84.8	133.1	177	13.3	148.7	21.5	50.7	68.8	84.4	75.4	59.1	70.6	607.9	231.9	295.9	333.5	496.8	51.8	337.4	-0.3	32.5	18.2	139.7	20.6	-3.2	171.4	2.9	98.8	0.5	9.9	23.8	168.5	132.5
SD72	Healthy	male	162	66	62	Non-faller	0	0	62.2	1.2	42.1	37.5	650.9	33.8	289.4	84.9	64.4	344.2	21.8	18.4	327	16.9	28.6	70.6	89.5	70.4	57.8	77.4	865.6	325.4	171.6	830.6	60	91.3	862.4	-1.3	6.9	5.6	147	24.1	-7.9	186.6	1.9	315.3	-6.8	-0.4	32	184.7	47
SD73	Healthy	male	169	75		Faller	1	0	108.3	3.7	87.8	49.3	678.7	36.7	163.8	10.1	76.1	47	64.4	13.3	308.4	19.6	61.1	81.1	91.9	81	64.1	86.2	467.6	40.7	220.6	65	140.6	62.4	916.5	-2.6	27.7	-5.8	153.5	4.2	-12.1	170.1	4.1	100.8	-7.9	-5	16.3	166.1	40
SD7	Healthy	female	152.5	74	40	Non-faller	0	0	67.1	1.2	44.7	41.2	484	18.1	236.5	8	10.2	80	183.2	6.1	46.2	18.5	43.3	66.4	90.9	77.6	53.9	74.1	652.9	29.5	29.1	159.4	545.8	18.5	124.5	0	1.9	20.4	152	25.2	-1.3	161.3	0.7	-75.6	5.8	21.9	26.5	160.5	27.2
SD8	Healthy	female	146	70	60	Faller	1	0	60	2.2	36.1	41.6	575.6	38.4	253.1	100.1	101.3	390.5	33.9	31.3	211.6	13.9	34.1	71.8	85.7	72.8	56.1	76.9	597.1	455	235.5	1027.5	67.4	145.8	436.4	-3.3	17.4	11.2	160.8	23.8	-10.8	185.2	5.8	328.8	-10.3	0.5	34.6	179.4	26
SK10	Healthy	female	140	82	55.4	Non-faller	0	0	58.1	4.2	47.6	25	724.7	56.9	326.4	92.8	54.7	170	202.8	18.2	206.1	22.7	56.2	67.2	78	65.2	57.4	71	1180.4	341.4	218.8	363.1	650.3	74.2	523.7	-0.7	37.9	8	138	15	-27.8	168.1	8.1	-40.8	0.3	6.9	42.8	160	160.3
SK11	Healthy	female	148	81	41.3	Non-faller	0	0	50.8	1.5	37.3	27.5	762.8	49.1	201.9	69.8	34.7	221.1	194.7	12.8	110.1	31.8	52.1	73.5	86.7	75.3	64.9	76.3	832	295.8	125.6	420.9	485.8	62.1	182.7	-2.4	24.4	9.3	133.8	23.1	-13.1	183.2	13.4	-37.7	0.5	10.5	36.1	169.8	31.8
SK13	Healthy	female	141	80	51.9	Faller	1	0	51	1.7	29.6	35.2	589	36	268.2	71.5	57.6	85.2	131.3	33.7	150	14.7	26.4	65.8	90.3	82.1	45.2	75.1	890.4	251.9	257.9	180.8	421	156.5	494.1	-2.1	26.8	16.3	134	19.2	-3.7	153.7	2	36.4	-0.7	11.4	22.8	151.7	79.7
SK15	Healthy	female	153	76	51	Non-faller	0	0	52.2	3.2	36.3	30.6	623.3	40.6	136	39	48.8	70.8	226.7	23.6	128.4	15.6	34.3	74.8	80.9	75.4	43.1	80.8	371	186.7	247	299.2	1174.8	112.6	588	5.1	96.4	10	146.6	15.9	-2.8	174.7	10.2	1.7	3.4	11.1	18.6	164.5	46.7
SK18	Healthy	female	150	84	52.9	Non-faller	0	0	43.2	2.9	33.6	20.7	667.1	40.1	336.3	82.3	154	202.8	119.8	22.4	160.3	19.6	52.2	72.4	86.7	75.4	52.3	77	1051.3	286.8	658.9	855.2	447.2	71.5	565.1	-0.3	28.5	6.7	150.1	20.7	-4.4	177.1	8.9	254	9.2	1.8	25	168.2	24.6
SK22	Healthy	female	148	73	45.4	Non-faller	0	0	55.6	1.4	35.6	36.2	658	35.3	190.6	52.3	141.2	43.8	206.8	22.7	183.6	20.2	44.2	72.5	85.2	74	56.4	82	563.3	206.9	545.3	105.8	818.5	107.9	575.5	0.1	31.3	10.4	125.5	16.1	-8	150.5	14.4	-5.4	0.8	11.8	24.1	136.1	149.1
SK26	Healthy	male	151	83	51.8	Non-faller	0	0	50.2	4.4	36.1	27.7	649.4	43.2	304.4	118.5	49.2	264.4	170.7	40.9	177.4	14.6	26.9	49.8	85.6	75.9	29.4	71.4	683.9	292.4	217.7	945	649.7	114.2	608.7	-3.9	33.7	15.6	155.5	24.5	-8.9	186	1.6	231.8	-4.1	6.2	33.4	184.4	53.5
SK27	Healthy	male	160	73	61.9	Non-faller	0	0	36.6	1.8	22.4	24	677.3	44.4	249.8	32.5	128.6	287.5	220.1	16.3	162.8	16.8	40	74	85.9	78.8	50.2	77.3	730	134.9	574	840.4	803.7	63.8	627.9	-1.8	43	8.2	151.6	17.5	-4.8	175	7.1	142.7	-1.4	3.9	22.3	167.9	22.8
SK2	Healthy	female	138	80	54.7	Faller	1	0	76.9	6.3	54.4	43.3	578.5	42	256.6	54.7	165.9	126.7	164.5	37.2	154.5	22.1	47.8	74.7	92.9	77.9	59.5	82.4	1020.5	202.7	523.6	273.9	450.8	164	445.9	-1.6	30.8	10.6	139.5	15	-3	166.2	1.1	100.8	-0.7	8.4	18	165.1	95.4
SK34	Healthy	female	143	75	49.6	Non-faller	0	0	54.2	5.7	37.6	32.5	595	31.7	262.2	34.1	169.2	67.1	131.2	18.1	251.9	21.5	51.8	72.1	89.1	75.9	56.8	79.2	923.9	137.9	556	125.4	448.4	89.6	931.1	-1.1	20.1	9.9	129.5	12.9	-5.4	143.4	7	99.8	-0.5	9	18.3	136.4	87
SK35	Healthy	female	150	76	64.2	Non-faller	0	0	27.8	1.3	18.8	16.6	698.8	47.3	189.5	55	130.5	142	176.7	3.5	182.6	12.8	48.9	70.8	85.4	72	35.9	75.4	593.1	233.4	624.3	490.2	693.8	12.3	749.9	-1.3	66.2	3.5	142.2	10.2	-10.8	166.1	19.4	-37.7	-2.6	2.6	21	146.7	90.5
SK7	Healthy	female	148	83	51.5	Faller	1	0	46.6	2.8	30.4	29.7	495	33.3	279.6	94.2	114.3	50.7	152	29.2	153.1	10.7	31.8	58.9	90.6	71.5	39.5	72.3	863.6	263.9	481.8	134.1	585.8	115.4	661.4	-2.3	37.4	8.5	135	13.7	-4.9	148	2.7	11.3	-1	11.1	18.6	145.4	44.7
SK9	Healthy	female	145	80	63.5	Faller	1	0	61.8	7.7	40.8	38.3	593.3	40	206.1	94	174.8	156.6	172.6	40.6	213.5	23.6	49.7	73.3	91.7	74.8	51.9	77	760.1	383.6	593	363	673.1	189	665.6	1	42.8	12.1	137.7	15.9	-2.7	163.1	11.5	109.5	0.6	8	18.6	151.6	33.7
SN01	Healthy	male	167	69	68.9	Non-faller	0	0	49.2	1.2	36.8	25.9	622.5	37.2	191.7	12.3	7.3	326	413.7	11.9	191.1	22	51.1	68.4	84.7	74.1	55.6	73.2	685.5	56.8	21.6	1017.5	1624.4	49.2	582.1	-0.6	15.5	21.5	156.8	22.9	-0.8	179.6	22.5	-570.4	11.4	17.4	23.7	157.1	50.4
SN02	Healthy	female	150	66	42.2	Faller	1	0	40.6	1	29	22.7	571.4	34.5	136.4	21.9	11.5	5.9	57.5	2.2	209.4	24.8	47.4	67.5	97.5	82.2	56.7	87	400.3	106	3.3	14.5	149.4	9	547.9	-1.6	9.6	2.1	123.9	7.1	-5.2	149.6	5.7	48.3	-2.8	2.5	12.3	143.9	19.5
SN03	Healthy	male	158	77	63	Non-faller	0	0	68.6	1.6	53.4	33.3	627.1	44.3	260.6	13.5	3	263.5	223.1	16.1	275.1	19.2	53.9	69.5	85.5	74.6	56.3	76.1	850.7	61.1	9.5	561.5	599.2	58.8	832.6	-0.4	14.6	12.4	152.4	19.5	-2.3	181.6	5.4	16.6	4	9.6	21.7	176.2	22.1
SN05	Healthy	male	161	77	76.9	Non-faller	0	0	49.8	1.4	38	25.2	616	39.2	250.8	21.2	90.2	129	225.3	10.8	282	22.5	61.7	83.4	90.3	76.3	53.3	85.4	827	79.6	189.5	285.6	648.4	49.5	878.2	0.1	20.4	3.1	143.4	11.1	-2.6	165	6.4	-2.2	4.1	5.6	13.7	158.7	34.4
SN09	Healthy	female	154	72	50.8	Non-faller	0	0	42.9	0.8	30.1	24.7	627.8	39.9	151.7	18.3	1.7	167.5	210.4	3.9	118.5	15.8	50.5	88.9	89.1	77.9	48.3	77.3	452.1	90.5	181.6	466.5	527.6	15.5	424.5	0.7	30.2	11.4	137.7	12.5	-1.6	166.1	7.3	5.5	1.7	8.6	14.1	158.8	63.2
SN10	Healthy	female	166	68	58.5	Non-faller	0	0	56.1	2.9	27.7	43.9	688.6	33	154.5	21.4	95.3	204.5	106.7	14.2	235.5	15.5	56.8	73.4	91.8	76.1	57.4	77.5	468.6	58.7	212	351.1	279.2	29.9	555.9	0.8	21.6	9.8	171.4	22.4	-8	196.3	15.6	219.5	-1.6	1.8	30.4	180.6	65.4
SN11	Healthy	male	164	72	55.3	Faller	1	0	38.7	2.6	30.1	18.4	567.5	34.4	66.1	11.5	139.7	149.3	31.5	8.5	121.5	15.4	39.6	77.1	90.3	78.4	37.8	75.8	151.9	59.5	426.9	300.5	91.3	27.6	464.3	-4.8	49.8	11.1	179.2	26	-14.8	201.6	8.5	414.7	-9.5	-10.7	40.9	193.2	9.6
SN12	Healthy	female	150	77	38.3	Non-faller	0	0	36.8	0.4	24.8	22.2	615.6	37.5	126.9	28.4	7.8	6.8	54.3	3.9	98.3	21	52.6	68.4	88	70.5	55.7	78.4	343.4	140.7	181.6	17.3	158.5	15.8	349.5	-1.1	10.8	1.3	120.7	7.7	-4.7	145.6	10.8	-14.6	-2.2	0.9	12.5	134.8	59.8
SN16	Healthy	female	159	77	54.5	Non-faller	0	0	107.5	2.6	69.1	69.3	785.6	45.8	137.8	45.9	32.8	292.7	36.9	12.5	128.1	24.4	47.4	66.3	86	68.8	56.5	71.6	410.5	151.1	101.5	871.1	79.5	46.1	278.5	-1.6	28.6	13.8	163.4	24	-7.6	186.3	4.3	169.4	-0.6	7.1	31.6	182	89.2
SN17	Healthy	male	163	73	54.1	Non-faller	0	0	39.2	0.6	31.9	16.5	775	42.8	171	15.4	99.1	60.3	20	0.3	124.7	30.8	68.5	73.3	91.8	21.9	53.7	85.4	599.8	60.5	191.7	80.7	25.1	0.7	345.1	-0.7	11.7	-2.1	139.6	15.7	-11.1	175.8	0.1	321.6	-7.7	-3	26.7	175.7	49.9
SN18	Healthy	female	159	64	49.2	Non-faller	0	0	53.7	2.3	38.9	30.5	630	33.6	233.3	25	14.2	54.8	385.9	3.3	270.4	17.4	42.7	70	87.8	71.9	42.1	76.3	575.1	133	35.3	114.8	996.1	16.6	1026.6	-0.1	14.8	7.6	122.3	11.8	-5.6	148.7	5.1	48	-0.1	8.8	17.4	143.6	153.1
SN20	Healthy	female	155	64	57.6	Non-faller	0	0	119.4	14.7	70.6	81.9	665.5	34.3	126.9	85.7	16.4	287.4	167.2	20.1	166.6	15	32	65.3	81.4	66.1	39.2	71.3	307.9	348	68.2	930.5	521.3	105.8	450.5	-3.1	39	14.2	155.5	20.5	-7.9	173.4	15.5	66.1	-4.3	10.2	28.4	157.9	98.9
SN21	Healthy	male	174	71	69.9	Non-faller	0	0	36.1	2.6	26.5	19.3	738.8	33.6	86.3	10.3	54.6	57.9	92	23.2	359.8	18.3	48.6	70.2	89	76.8	46.1	84.3	205.8	53.8	216.3	155.7	363	103.1	1343.8	-2.5	57.4	0	157.9	8.7	-7.3	177.1	17.6	100.3	-3.5	-3	16.1	159.5	125.3
SN22	Healthy	male	168.5	84	74.7	Faller	1	0	43.5	7.5	28.3	27.5	701.8	35.5	161.4	19.8	137.5	40.1	199.3	12.4	338	20.8	56.5	77.1	91.2	86.6	60.2	83.8	577.4	82.4	511.2	100.6	597.5	49.4	1049.3	-2.5	33.8	-0.4	153.3	19	-11.3	186.8	5.7	280.8	-5.5	0.4	30.3	181.1	51.5
SN23	Healthy	female	145	73	39.2	Non-faller	0	0	62.4	7.8	46.8	32.5	672.2	29	189.1	24.8	21.4	19.5	118.3	2.6	173.1	24.2	44.5	53.2	97.5	81.9	46.5	82.5	572.3	98.8	20.8	45.3	343.3	8.7	570.9	-0.4	5.9	7.3	127.4	11.2	-3.9	167.1	5.1	94.3	-0.1	6.8	15.1	162	31.1
SN24	Healthy	female	153	76	51	Non-faller	0	0	45.3	1.5	35.4	22.5	695	43.5	167	31.6	18	53.1	275.4	3.1	131.4	22.8	55.5	69	81.5	76.8	55	79.5	624.8	145.8	33.2	197.5	899.6	11.2	368.4	0	19.7	8.2	126.2	13.5	-3.4	169.8	10.6	15.3	3	10	16.9	159.1	51.8
SN27	Healthy	female	160	47	51.8	Non-faller	0	0	40.7	1.7	28.9	23.1	623	40.9	184.5	27.3	9.5	128.2	112.7	3.9	147.3	24.4	42.4	58.7	87	78.5	44.8	81.2	620.2	144	181.6	262.8	360.2	18.8	454.9	-0.1	26.1	6.8	125	12.6	-2.6	163	19	58	0.2	5.8	15.3	144.1	115.1
SN29	Healthy	male	154	63	53.7	Non-faller	0	0	43.2	1	30.8	24.5	651.7	39.2	185.4	39.9	55.7	92.5	42.5	5.9	262.4	21.8	48.2	76.4	89.5	77.7	54.4	78.2	602.6	215.6	119.6	203.8	129.4	25.8	810.1	-1.4	21.5	-0.9	122.7	9.6	-5.3	157.6	13.5	184.8	-3.3	1.5	14.9	144.1	39.7
SP10	Frail	female		90	35.7	Non-faller	0	1	48.4	1.5	29.9	31.6	632	52.7	109.8	76.4	143	44.9	81	16	121.9	26.5	58.9	70.4	81.6	73.5	59.9	72.4	533	339	437.9	111.1	147	50.2	388.6	-6.6	43.6	-5.3	121.1	6.9	-11.4	157.1	28.2	165.7	-10.2	-0.2	18.3	128.9	81.8
SP11	Frail	female		82	54.3	Faller	1	1	61.8	1.9	41.4	38.2	750	57.3	84.1	50.3	39.6	21.8	87	43.6	184.9	26.4	49.4	79.1	93	82.8	59.5	83.6	319.8	246.8	172.5	36.1	214.2	210.2	507.5	-6.4	66.7	1.9	128.6	16.1	-8.5	166.6	2.1	152.3	-6.9	4.4	24.6	164.6	111.5
SP13	Frail	female		75	44.1	Non-faller	0	1	57.2	2.4	35.2	38	668.2	35.4	143.9	11.6	27.1	6.5	239.2	12.2	102.6	25.5	54	67	84.9	85.6	56.9	76.5	483.7	52.4	106.9	16	851	56.7	338.4	0.7	19.1	23.9	125	27.8	-1.2	134.3	7.6	102.7	6.6	19.8	29	126.7	68.1
SP15	Frail	female	146	86	43.7	Non-faller	0	1	73	5.4	43.1	49.9	500	26.4	148.7	36.5	17.2	72.2	45	37.8	21.9	14	41.9	73.9	96.5	85.4	55.1	83	427.2	180.6	74.5	129.1	125.8	196.3	58.2	-0.7	17.4	18.3	152	19.2	-2.3	165.8	2.6	80.7	-1.6	13.4	21.5	163.3	24.5
SP16	Frail	male	148	86	44.6	Non-faller	0	1	103.7	5.6	74.1	59.4	672.9	32.4	191.1	17.1	19.5	86.9	36.6	15.2	32.3	19.9	58.6	71.6	94	87.9	63.4	77.5	687.1	76.9	72.5	176.7	97.8	73.8	94.3	-0.1	8.4	16.7	147.8	19	-1.1	169.2	3.6	113.8	1.1	8.8	20.1	165.6	133
SP1	Frail	female	146	79	58	Non-faller	0	1	61.1	2.8	40.4	37.5	684	50.1	151.8	92	91.1	222.7	51.1	28.7	137.1	21.7	39.2	68.5	77.3	67.7	54.8	70.4	567.4	436.4	377.2	554.4	120.3	142	307.9	-4	68.4	-1.9	131.6	16.2	-11.7	173.5	29.3	215.6	-7	-0.6	27.9	144.2	83.8
SP20	Frail	male		77	42.7	Non-faller	0	1	98.4	6.6	70.7	55.8	766.3	42.9	178	11.1	18.1	188.4	72.7	12.2	67.7	17.1	28.5	49.6	83.5	72.7	40.5	71.8	498.9	42	79.1	678.6	237.6	59.5	190.9	0	40.7	21	170.7	24.7	-4.1	187	0.8	86.2	4.1	11.2	28.8	186.2	121.8
SP3	Frail	female	151	76	68	Non-faller	0	1	73.5	2.5	52.5	41.2	651.3	37.7	159.7	100.4	72.3	277.7	142.9	42.7	194.3	20.7	42.2	67.5	82.1	72.1	54.4	71.3	521.1	408.5	237.7	727.1	397.4	159.5	418.2	0.8	47.1	5	119	21.4	-7.6	182	16.4	60.6	-3.7	4.6	29	165.6	31.8
SP4	Frail	female	148	80	63.3	Faller	1	1	59	2.2	42	33.1	866.3	53.1	204.8	104.3	67.8	215.4	106.9	43.5	210.3	17.7	39.8	69.5	83.9	76.2	50.6	76.9	742.9	417.9	288.6	580.1	284.9	175.5	527.9	-6.3	38.2	8.7	148.8	21.8	-21.2	181.6	3.8	64.3	-6.6	3.7	42.9	177.8	48.7
SS11	Healthy	female	153	73	51	Non-faller	0	0	76	1.6	55.1	42.2	603.3	42.5	191.4	44.1	31	90.2	53.1	13.5	338.5	22.4	39	73.8	91.4	76.5	49.6	84.3	519.9	177.4	138.6	158.2	166.7	56.9	973.2	-3.5	40.1	4.9	136	19.8	-9	178.7	3.3	244.6	-7.1	0.9	28.8	175.4	18.6
SS124	Healthy	female	138	85	45	Non-faller	0	0	82.7	2.6	39.5	64.9	579.6	28.1	106.6	39.8	94.8	48.9	72.4	9.1	109.3	17.9	33.6	66.2	86.6	83.4	47.7	81.4	262.6	171.1	420.3	119.2	230.4	38.1	373.7	-3.1	26.3	9.9	130.2	11.2	-8.4	140.5	5	101.4	-6.2	5.8	19.6	135.6	38
SS129	Healthy	male	168	86	63	Non-faller	0	0	55.9	2.3	37	34.4	673.6	42	155.8	30.4	77.9	112	156	47.2	507.8	23.8	58.9	71.2	87	81.1	63.2	80.1	696.8	116.8	247.7	308.8	418.3	188.4	1435.6	-2.3	38.6	0.1	157.2	21.7	-6.9	192.9	23.8	281.4	-6.2	-1.8	28.6	169.1	45
SS133	Healthy	female	150	64	56	Non-faller	0	0	52.1	1.3	37.1	29.3	624.7	43.6	163	66.5	53.1	39.8	110.2	10.1	192.6	20.4	42	72.8	89.2	75.2	47.1	78.5	536.3	349.1	141	82.6	312.7	44.4	616.6	-2.8	25.1	1.3	121.1	5	-7.3	141.8	13.1	55.1	-5.7	3.2	12.2	128.7	51.3
SS135	Healthy	female	156	78	43	Non-faller	0	0	111.7	5.4	75.7	66.7	505	22.4	273.7	26.1	20	52.5	95.8	7	17.1	9.1	37.4	70.3	86.1	67.9	43.5	77.5	759.9	145.8	55.5	125.1	255.1	28.9	62.5	-0.2	2.9	16.6	155.6	21.3	-1.6	148.1	0.3	-77.4	5.1	16.9	22.9	147.8	25.9
SS137	Healthy	male	172	71	62	Non-faller	0	0	55.9	2.3	37	34.4	664.5	36.5	176.8	18.8	11.3	96.6	169.4	14.9	212.6	20.6	48.1	68.8	87.5	80.8	61.9	80	583.7	87.8	41.1	184.8	458.2	73.4	794.8	-0.5	27.2	9.1	142.3	16	-4.7	168.7	11.8	87.6	1.1	9	20.7	156.9	37.5
SS138	Healthy	female	147	77	51	Non-faller	0	0	55.9	2.3	37	34.4	655.6	38.1	238.6	26.3	27.4	78.3	175.8	3.2	154.7	19.2	45.8	48.9	90.3	61.9	60.1	80	751.7	94	40.6	180.3	577.5	8.2	427.8	0	9.1	4.5	130	13.4	-3.1	167	2.6	54.4	3.9	5.5	16.4	164.4	77
SS139	Healthy	female	154	74	38	Non-faller	0	0	66.3	3.7	42.1	43.4	691.2	29.6	211.6	21.6	109.6	15.6	76.2	5.2	213.2	18.9	54.9	75.4	90	81.2	62.8	78.5	536.6	99.9	323.1	42.2	265.6	13	762	0.1	13.9	7.1	123.2	15.8	-2.9	139.1	5.2	188.7	0.2	10.5	18.8	133.9	108.3
SS140	Healthy	female	155	65	46	Faller	1	0	99.4	11.8	63.7	66.1	628.1	26.7	185.7	30.1	34.2	11.5	34.8	18.3	109.2	16	58.7	77.3	92.8	78.8	65.5	82	603	121.3	115.5	20.5	110.2	58.9	311.8	-0.3	3.3	6.9	122.6	10.7	-3	135.7	1.4	74.8	-0.2	8.1	13.7	134.3	43.1
SS141	Healthy	female	155	68	59	Non-faller	0	0	52.7	1.3	26.5	39.8	615.8	32.2	183.3	23.2	47.3	221.4	141.2	17.9	93.7	10.6	33.3	66.5	77.2	74.4	49.7	70.9	455.9	107.7	174.7	991	504.7	82.6	283.1	2.6	58.5	15.7	143.3	18.3	-2	156.2	7.3	106	2.1	7.1	20.3	148.9	84.9
SS145	Healthy	female	160	68	54	Non-faller	0	0	57.3	2.1	33.1	39.7	712.7	46.7	164	14.6	23.8	91.2	164.4	19.6	159.8	22.4	64.9	80.1	88.8	77.8	61.5	81.2	584.7	66.9	60.1	261.8	499.3	85.4	583.8	1.3	34.4	9.8	140.2	16.1	0.2	168.2	22.8	72.9	4.4	9.1	16	145.4	30
SS146	Healthy	female	145	66	51	Faller	1	0	43.7	1	29.7	26.5	647	24.3	168.6	57.8	63.9	4.8	54.1	6.1	212.9	20.4	52	77.6	94.4	74.3	51.7	83.1	480.2	241.1	160.3	10.6	194.4	24.8	702.9	-0.9	14.4	1.5	123.9	7.3	-8.3	148.2	2.1	192.2	-4.9	3.4	15.6	146.1	53.6
SS147	Healthy	female	150	65	53	Non-faller	0	0	92.1	1.1	52.2	66.3	657.5	43.5	140.4	25.6	48.3	209.2	135.3	13.2	106.3	20.1	50.8	68.5	85.6	73	54.2	73.7	390.6	84.2	155.4	547	340.8	48.1	272	-0.2	28.6	12.4	151.4	24.9	-5.2	187.8	3.6	265.6	-3.4	5.8	30.1	184.2	94
SS150	Healthy	female	150	75	50	Non-faller	0	0	73.3	4.1	39.3	53.5	650	27.1	227.4	16	64.7	80	257.5	7.1	154.6	20.6	34.5	58.3	87.6	87.3	42.4	76.5	698.1	62.6	230.1	204.3	1056.2	24.4	569	0	13.8	24.3	137.2	25.1	-3.3	150.5	0.7	73.1	7.3	18.5	28.4	149.8	70.1
SS152	Healthy	female	158.7	65	66	Non-faller	0	0	46.6	4.5	31	28.6	714.4	48.3	187.2	12.2	12	339.6	95.5	21.2	90.5	22.3	59.7	76	85.5	79.6	59.4	76.3	646	51.1	31.1	1299.3	322.5	90.1	288.5	3	41.5	16.6	168.3	20.9	-0.1	181.7	3.2	40.4	7.2	11.9	21	178.5	51
SS153	Healthy	female	159	79	35	Faller	1	0	46	1.7	21.8	36.3	721.3	28.6	144.2	22	154	47.4	191.9	11.7	38	21.6	63.6	75.5	86	80	65	79	549.7	81.4	528.4	114.5	553	39.4	103.1	-0.9	12	12.6	129.5	19.4	-6.2	145.4	1.8	64.5	2.6	11.3	25.7	143.6	46.7
SS154	Healthy	female	152	64	56	Non-faller	0	0	49.8	1.2	31.4	31.9	623.8	31.4	226	42.9	46.5	36.4	136.2	13.1	135.6	10.8	44.5	71.4	91.2	77.3	55.2	81.6	722.5	199.9	177.6	61.5	472.9	58.7	431.4	-0.5	18.7	13.8	130.2	16.3	-2.4	146.8	3	50.3	1.6	13.4	18.7	143.8	59.2
SS156	Healthy	female	149	71	50	Faller	1	0	86.7	5.4	59.9	51.7	644.5	33.1	240.7	11	71.7	96.3	131	2.6	150.9	20.9	58.2	66.3	82.2	69.6	56	70.5	923.1	49.1	231.1	185	429.3	9.2	524.5	-0.4	18.8	13.8	129.4	19.3	-2.3	154.8	5.1	-11	8.7	10.6	21.6	149.7	98.3
SS159	Healthy	male	172	66	89	Non-faller	0	0	31.2	3	24.1	15.4	822.2	36.1	280.8	17.3	139.8	167.5	221.7	34.6	274.6	19	62.5	77.9	95	87.2	67.2	84.7	1146.6	86.6	604.4	300.1	665	167.9	847.7	-2.7	37.2	5.2	159	26.9	-8	201.2	0.6	341.7	-4.4	-0.3	34.9	200.6	83.3
SS160	Healthy	female	156	69	72	Non-faller	0	0	76.6	3.6	43.7	53.1	695.4	47.3	146.7	163.8	41	247.1	111	55.7	58.1	17.3	34.7	70.5	89.1	73.3	55	76.5	408.4	700.4	112.5	597.3	308.1	219.4	126.5	-7.9	45.5	14.2	151.7	24.9	-10.2	187.9	2.4	229.4	-7.4	8.1	35.1	185.4	46.1
SS161	Healthy	female	150	71	54	Non-faller	0	0	45.3	1.9	30.5	27.6	548.2	42.2	151.9	65.4	9.2	8.8	144	4.4	212.1	22.4	36.6	41.2	86.1	75.9	40.4	78.8	498.2	287.6	181.6	43.6	485.4	18.2	828.6	-2.8	35.4	4.5	117.8	7.5	-5.7	130.4	9.8	3.6	-1.8	4	13.2	120.6	21.4
SS165	Healthy	female	159	71	52	Faller	1	0	66.6	3.3	42.1	43.6	679	31.6	125	60.3	57.5	18.2	144.9	28.8	179.4	14.5	53.4	67.3	88.6	80	63	78.4	485.3	265.2	254	32.4	380.2	115.4	590.7	-1.4	24.8	15.7	125.1	15.8	-4.4	127.2	8.2	-1.8	-1.6	10.6	20.2	119	75.8
SS167	Healthy	male	170	65	75	Non-faller	0	0	44.5	1.5	30.2	26.4	628.9	29.9	223.5	28.1	38	259.3	263.8	7.2	160.5	18.4	55.2	81.6	88.8	68.9	51.2	83.3	750.9	133	141.5	740.9	862.6	35.9	731.6	-0.4	19	12.5	154.7	19.1	-4.2	177.7	9.3	112.2	4	8.7	23.4	168.3	67.2
SS168	Healthy	female	154.5	68	44.5	Non-faller	0	0	50.1	1.8	31.2	32.6	532.2	25.4	251.7	13.2	48.3	56.7	183.4	9.4	127.2	19.7	36.3	60.2	94.4	83.9	48.6	76.7	785	62.3	223.9	97.2	495.7	47.5	424	-0.9	5.6	14	123.6	23.3	-3.2	158.3	0.5	116.2	-1.2	17.5	26.5	157.8	27.3
SS169	Healthy	female	160	71	62	Non-faller	0	0	55.9	2.3	37	34.4	705	40.2	197.6	14.2	5.9	365.8	148.2	19.5	66.7	24.3	55.1	61.9	86.5	78.5	58	74	750.5	48.9	27	917.9	296.8	72.5	160.2	-0.5	11.6	21.8	166.2	24.9	-1.6	187.5	0.1	162.9	0.8	10.8	26.5	187.5	81.5
SS171	Healthy	female	155	78	44	Non-faller	0	0	136.8	5.4	107.9	67.9	719.1	45.4	167.6	10.2	17.4	58.3	77.8	9.4	109.7	18.1	33.6	60.5	85.4	61.6	43.8	69.6	394.1	38.6	67.5	167	277	44.6	348.4	-0.5	18.1	9.9	141.8	18.7	-2	177.8	11.1	35.1	3.5	8.8	20.7	166.7	169.8
SS172	Healthy	male	166	82	72	Non-faller	0	0	55.9	2.3	37	34.4	597.3	40.6	156	31.6	186.4	116.8	129.8	51.4	454.4	19.3	36.9	78.5	87.9	76.4	33.4	82.2	446	135.3	721.1	387.5	545.9	245.7	1815.3	-4.3	72.7	-4.8	155.2	20.1	-9.9	193.2	8.1	274.8	-6.5	-2.8	30.1	185.1	48.4
SS173	Healthy	male	165	69	64	Non-faller	0	0	50	3.6	37.8	25.2	779	41.8	211.9	22.1	18.4	190.5	215.4	19.6	252.1	18.9	50.1	77.1	86.5	74.2	53.9	82.2	630.2	98.2	59.5	630.1	698.6	77.6	1027.2	0.7	34.7	10.5	151.3	15.2	-3	174.5	5	16.1	3.5	9.8	18.2	169.5	96
SS174	Healthy	female	153	65	51	Non-faller	0	0	90.9	7.1	57	60.3	750.7	30	156.5	15.7	29	57.1	127.6	11.8	154.3	23.1	49	62.2	91	84.5	63.2	78.1	569.8	64.4	95.8	111.1	475.2	46.9	567.8	0.5	9	17.5	131.3	20.9	-1.5	154.8	5.1	35.9	6.2	15.2	22.4	149.7	118.5
SS175	Healthy	female	161	67	55	Non-faller	0	0	62.5	4	40.1	39.5	661.5	38.6	179	20.3	18.1	55.3	191.1	14.6	179.4	21.5	38.5	57.9	86.9	76.1	56.1	73.2	616.8	86.4	71.1	141.1	827.2	62.3	609	2.1	30.9	20.7	135.9	22.5	-0.2	147.1	7.1	-17.6	8.2	16.6	22.8	140	103.4
SS186	Healthy	male	167	70	67	Non-faller	0	0	48.9	2	34.5	27.6	581.3	32.8	196.6	19.3	6.4	308.3	300	16	188	16	42	66.6	90.5	82	41.1	79.2	531.9	77.2	23	785.6	1134.5	67.1	731.9	0.9	24.2	16.9	154.4	21	-1.8	178.9	14.7	44.4	5.7	13	22.7	164.2	48.4
SS187	Healthy	female	169	74	67	Faller	1	0	74.9	9.1	65.1	27.3	645.8	36.2	182.8	38.6	45.9	173	100	8	211.3	19.4	52.7	78.7	87.4	82.6	63.8	83.5	520.4	188.7	145	505.2	302.4	25.3	771.4	-1.6	36.2	6.2	182	27.2	-6.1	212.1	4.3	335.4	-4.9	-1.6	33.3	207.8	50.8
SS189	Healthy	female	153	71	61	Faller	1	0	50.4	2.5	34.4	30.2	579.2	29.5	294	27.6	79.8	186.7	147.8	17.4	166.4	15.8	36.9	56.1	84.6	74.8	43.1	75.5	862.9	101.1	306.9	633.6	553.3	60	660.6	-0.7	13.4	14.4	145.4	15.9	-3.5	162.3	0.2	55.6	2.2	9.4	19.4	162	16.1
SS191	Healthy	female	152	72	58	Non-faller	0	0	43.5	0.7	23.8	31.1	598.7	34.9	194.1	45.7	93.1	73.5	123.3	32.7	232.3	14.1	58.5	77.8	93.7	76.1	58.8	82.6	575.7	201.2	208.6	123.6	361.9	123.6	654.5	-0.3	21.2	5.7	123.5	13.5	-1.6	157.5	4	22.2	1	6.7	15.1	153.5	69.9
SS196	Healthy	female	159	78	46.5	Non-faller	0	0	63	4.7	43.3	36.8	552.5	23.1	170.8	14.3	10.1	118	210.9	16.1	40.8	17.5	40.5	58.9	87.5	79.3	42.6	66.1	485.2	54.4	37.2	313.9	843.4	54.9	132.4	0.7	9.6	23.5	150.5	26.1	-0.7	155.5	0.7	-43.3	7.2	21.6	26.8	154.9	60.3
SS197	Healthy	female	158	80	51	Non-faller	0	0	78.6	2.7	45.3	54.3	579.5	50.9	128.6	25.5	55.4	228.3	228.7	7.9	129.4	21.4	40.4	72.9	82.8	77.5	58.3	77.1	356.3	101	156.3	523.5	663.6	36.3	295.6	-0.8	32.2	10.2	131.8	19.7	-6.4	173.4	11.3	37.9	-1.4	9.4	26	162.1	58.1
SS199	Healthy	female	153	84	52	Faller	1	0	57.2	2.8	40.3	32.7	610.6	34.7	264.7	4.7	17.5	220	92.9	1.5	136.2	17	51.3	72.7	89.6	74	45.5	71.5	778.7	19.2	60.4	732.7	250.6	3.2	431.9	1.6	19.1	14	149.4	16.5	0.7	168.4	7.9	32.3	4.8	9.3	15.8	160.6	46.7
SS202	Healthy	female	151	70	48	Non-faller	0	0	69.6	2.3	49.4	40.6	564.1	29.4	207.4	14.7	28.3	59.6	160.6	16.4	195.1	13.2	33.3	65.5	86.6	73.1	34.3	79.1	464.5	56.9	127.1	125.8	472.9	59	736.3	-0.2	10	9.9	132.3	15.7	-0.8	139.3	0.7	-31.9	2.3	15.1	16.5	138.6	90.5
SS204	Healthy	female	154	65	54	Non-faller	0	0	56.3	1.4	33.5	38.2	645.3	34.4	178.8	49.1	93.2	84.5	226.9	29.1	144	23.1	59.9	78.7	87.7	80.6	62	81.8	581.2	181.6	223.8	187.6	811.9	84.3	378.3	-0.3	9.1	15.6	132	20.8	-2.3	146.9	2.3	-10.8	4	13.2	23.1	144.6	38.4
SS205	Healthy	female	144	67	52	Faller	1	0	60.9	3	40.2	37.2	620	37	240.8	52	31.1	43.5	237.8	8.1	106	20.2	53.9	78.7	96	83.2	63.4	80.8	912.1	290.1	41.2	93.2	549.7	28.7	329.2	-2.7	16.7	7.3	126.3	11.6	-6.4	145.7	3.5	-41.5	-0.9	6.1	18	142.2	67.4
SX10	Healthy	female	153	67	53.5	Non-faller	0	0	74.1	1.5	47.9	47.2	510.9	26.3	212.7	24.5	14.8	111.2	233	9.5	21.6	14.9	28.6	36.2	94.1	79.3	30.4	64.7	472.9	54.9	64.7	303	888.6	24.7	113.5	0	13	24	145.9	28	-1.2	167.4	0	-11	5.8	17.9	29.1	167.4	29.1
SX12	Healthy	female	153	64	55.3	Non-faller	0	0	49.7	2.1	35.2	28.6	602	37.8	157.9	50.4	70.7	183.6	224.4	9	149.1	20.9	45.2	66.1	79.3	77.5	49.5	72.3	443.4	258	271	526.4	641	52.9	389.7	-1.4	41.5	16.1	136.4	19.6	-3.3	156.3	18.8	132.1	0.9	9.5	22.9	137.5	86.1
SX13	Healthy	female	145	69	41	Non-faller	0	0	85.2	4.5	56	53.1	546.4	21.1	210.8	48.5	76.7	1.3	60.2	10.1	145.5	18.7	48.5	81	49	79.7	54.6	83.7	586.2	162.9	180.4	2	180.5	34.4	367.9	0	0.2	5.4	120.7	10.3	-5.2	123.8	0.1	6	-2.3	6.4	15.5	123.7	102.9
SX14	Healthy	female	149	70	46.1	Faller	1	0	44.3	1.2	26.9	29.8	653.3	35.8	180	44.5	20.5	130.8	90.7	11.6	190.5	16.1	31	56.1	90.8	71.4	38.1	81.1	456.5	176.9	69.2	334	297.6	37.1	811.4	-1.7	11.9	5.2	134.7	10.8	-6.4	166.7	5.5	145.8	-5.3	4.3	17.2	161.2	59.7
SX16	Healthy	female	148	65	48.6	Non-faller	0	0	91	5.7	58.2	58.7	508.5	22.8	175.9	17.3	29	81.9	138	14.5	54.8	21.4	36.4	60.3	89.7	74.6	39.2	80.5	531.1	56.6	82.5	181.1	530.7	57.2	164.4	0.1	9.5	18.7	152.8	22.4	-1.6	159.3	0	-82.1	7.8	17.9	24	159.3	35.6
SX17	Healthy	male	163	69	66.1	Non-faller	0	0	47	0.7	35.9	23.7	650.8	37.3	231.4	32.2	23.9	303.8	87.4	12.6	150.7	13.9	50.8	72	85	75.5	45	74.4	548.6	132.3	70.3	820.1	315.3	55.5	612.8	-0.4	18.3	13.7	165.1	17.8	-2.6	175.2	7.1	145.9	-0.2	4.6	20.4	168.1	55.2
SX1	Healthy	female	153	62	47.1	Non-faller	0	0	116.8	3.5	63.4	85	618.3	32.5	151.1	43.5	77.8	267.4	41.8	6.5	58.9	21.9	41.3	62.7	83.6	79.6	47.1	66.8	437.1	169.8	289.6	764.5	126.6	16.5	122.3	-2.4	20.1	13.1	159.4	14.4	-9.1	164.8	0.9	111.3	-4.2	1.2	23.5	163.9	45.7
SX20	Healthy	male	170	70	55.6	Non-faller	0	0	102.5	2.3	69.7	61.1	646.7	37.8	200.7	66	79	274.1	51.7	8.1	132.6	13.6	47.2	70.1	86.5	76.3	53.3	72.4	545.5	294.3	289.9	573.2	145.6	33.9	287.6	-4	25.9	13.7	164	24.9	-11	174	9.5	399.7	-8.7	-1.5	35.9	164.4	35.8
SX22	Healthy	female	158.5	69	58.7	Non-faller	0	0	54.7	3.1	38.1	32.6	606.4	32.5	209.6	28.4	50.1	255	137.5	15.4	110.4	9.8	36.2	70.8	79.5	77.8	54.1	74.4	577.1	101.1	140.6	774.4	428.3	60.9	314.7	0.2	21.1	17.4	152.6	19.5	-5	163.8	2.5	-21.1	-2.3	10.4	24.5	161.3	104.8
SX23	Healthy	female	156	70	56.8	Non-faller	0	0	49.1	1.5	32.7	30.1	586.7	33.9	153.8	45.8	58.5	73.9	111.7	19.8	111.8	18.3	57.9	78.1	90.2	84.3	68.6	82.4	471.8	177.8	177	169	319.5	81.9	289.5	-1.3	36.5	12	126.1	17.2	-4.3	155.4	4	-47	0.8	11.3	21.6	151.3	114.7
SX26	Healthy	female	163.5	68	45.5	Non-faller	0	0	63.9	1.6	42.2	40	640	33.1	109.6	15.9	43.6	153.5	35	15.1	125.3	16.3	54.2	67.9	84.1	81.8	58.5	73.3	393.5	76.1	109.5	305	123.7	73.5	347.2	0	20.5	11.5	134.9	13.3	-2.3	144.3	5.3	41.4	-0.4	6	15.6	139	86.1
SX29	Healthy	female	163.5	69	51.7	Non-faller	0	0	73.7	2.3	53.8	40.5	556.7	27.1	302.9	6.7	5.7	331.5	110.8	4.6	14.1	14.7	26.2	73.1	78.3	68.7	35	61.6	801.6	22.2	23.8	1028.1	518.7	20.2	47.4	0.4	2.6	24	175.4	24.7	0	181.9	1.6	15.6	8.4	17.1	24.8	180.3	88.6
SX2	Healthy	female	156	70	49.5	Non-faller	0	0	82.5	3.3	55.3	50.2	573.6	34.1	113.6	12.9	27.3	179.2	223.2	2.9	179.4	18.6	48.4	69.5	87.4	70.8	55.6	76	356.1	53.2	92.8	395.1	695.2	4.9	494.3	0.4	23.8	14.4	135.6	21.1	-0.3	165.9	13.6	-97.8	7.2	18	21.4	152.3	55.1
SX31	Healthy	female	160	69	53.1	Non-faller	0	0	57	15.2	38.4	34.6	574.4	36.9	185.2	38.9	87.8	101.4	208.5	20.5	126.3	23.7	55	75.7	89.3	79.9	59.5	77	617.5	129.6	204.7	215.8	715.3	81.9	327.8	0.7	36.6	14.2	129.7	20	-3.3	154.9	0.3	-117.9	3.4	14.2	23.2	154.6	34
SX32	Healthy	female	156	68	41.4	Non-faller	0	0	50.9	0.5	32.4	32.5	619.3	29.4	134.1	74.3	81	300.8	94.5	6	31.1	13.9	43.3	56	81.1	70.1	35.7	65.9	322	307.3	310.2	998.9	287.5	20	81	-2.4	30.1	12	151.4	15.7	-9.1	166.6	3.6	170.4	-4.3	3.3	24.8	163.1	95.6
SX33	Healthy	male	168	68	58.6	Non-faller	0	0	135.9	2.6	109.2	68.2	636.3	34.7	204.6	3.6	132.9	208.7	18.5	5.2	257.1	16.7	58	81.8	93.2	80.4	61.2	85.9	596.5	15.1	421.2	329.1	39	14.9	738.2	-1.7	13.6	-5.1	160.7	27.4	-16.1	204.5	2.2	515.6	-12.4	-9.7	43.5	202.3	23.9
SX34	Healthy	female	154.5	62	58.1	Faller	1	0	64.4	3.2	43.9	38.3	577.3	38.6	229.8	29.3	47.1	288.4	232.7	13.2	77.3	16.5	36.6	60.1	80.8	75.8	41	71.6	471.4	99.7	163.2	1185.1	741.7	54.2	236.3	-0.3	20.6	18	159.8	22.9	-4.2	184.4	10.4	162.4	-0.2	6.5	27.1	174	22.8
SX35	Healthy	male	164	69	60.7	Non-faller	0	0	87.5	2.9	47.8	62.2	617.3	35.1	165.9	22.7	5.6	308.4	83.7	18.9	160.7	18.3	61.7	72.9	82.6	78.1	61.5	76.3	473.3	93.7	14.6	744.8	230	69.5	429.2	-0.3	24.4	17.3	168.4	19.4	-1.8	184.2	9.8	150	1.3	6.3	21.2	174.4	21.5
SX36	Healthy	male	166	72	58	Non-faller	0	0	79.4	2.4	53.9	47.8	667	43.7	178.1	17.9	63.8	37	41.6	0.3	249.8	13.1	42.9	71.7	88.9	69.2	17.1	79.3	351.4	56.6	273.1	65.2	134.5	0.5	797.5	-2.6	19.4	-4.1	139.8	12.1	-18.7	171.8	6.4	90.5	-9.7	-2.6	30.8	165.5	36.8
SX37	Healthy	male	161	65	62.9	Non-faller	0	0	127.4	6.6	83.6	77.9	548	29.4	222.1	16.6	28.9	154.5	98.4	1.9	67.9	15	24.3	43.6	88.9	77.8	26.1	83.1	651.1	36.1	137.6	289.3	238.8	4.1	197.5	-3.1	20.1	13.8	167.1	19	-10	182.2	3.7	197.5	-4.5	4.8	29	178.5	75.6
SX39	Healthy	female	150	68	50.8	Non-faller	0	0	80.8	3.9	56.6	46.1	633.5	32.8	136.3	22	25.5	68.4	185.6	11	106.1	17.6	48.2	75	90.7	79.1	54.8	81	472.5	104.7	81.4	144.3	726.8	50.7	313.2	1.9	26.3	18.7	131.1	20.7	-0.7	155.2	0.5	-71.3	8.1	16.9	21.4	154.7	73.4
SX42	Healthy	female	160.9	63	47.8	Non-faller	0	0	36.7	0.7	15.3	30.1	645	32.7	173.9	38.9	41	189.7	15.2	12.3	113.3	12.2	47.8	76.7	83.1	71.9	53.7	78.4	371.9	162.9	123.6	608.8	51.6	60.8	288.5	-0.2	25.7	8.8	154.5	19.8	-7.8	177.6	5.7	146.7	-1.2	4.3	27.6	172	57.2
SX43	Healthy	female	159.5	63	55.6	Non-faller	0	0	63.6	1.9	36.2	44.7	608.6	37.1	212.4	49.8	96.8	123.3	252	5.5	133.4	22.8	49.4	73.5	86.7	74.6	55.3	76.7	668.6	202.4	340.4	258.1	865.6	29.3	367	1.4	25.8	13.6	124.4	17.4	-2.1	153.6	6.1	-22.3	5.7	11.9	19.5	147.5	158.2
SX44	Healthy	male	163	64	50.2	Faller	1	0	73.1	3.9	55	38.2	633.6	29.4	179.7	66.3	45	100.8	131	11.9	181.3	12.2	58.6	75.5	83.9	69.5	62.8	82	473.8	244.1	115	235.4	443.3	47.3	447	-2.4	18.8	8.1	144.8	12.4	-10.3	162.3	11	39.2	-2.1	5.4	22.8	151.4	30.4
SX45	Healthy	female	149.5	68	44.4	Faller	1	0	41.1	2.4	27.3	25.8	628.5	39.9	157.2	47.8	43.8	61.6	46	6.2	201.8	19.2	45.4	77.9	92.4	83	48.1	83.3	459.3	244.7	100.6	123.3	134.3	24.8	647.1	-1.7	21.9	0	123.6	8.9	-7.3	157.4	4.4	182	-5.2	1	16.2	153	48.5
SX47	Healthy	female	155	65	54.6	Faller	1	0	137.8	11.6	77.5	99	661.1	40.9	97.7	48.9	101.3	111.9	82	10.5	195	22.2	51.1	69.8	77.4	68.8	50.3	74.8	265.7	189.4	431.4	249.1	297.9	42.3	621.3	-2.3	38.2	6.5	129.3	11.7	-11.9	134.9	8.1	-59.1	-2.3	5.6	23.6	126.8	49.8
SX48	Healthy	female	153	67	61.4	Non-faller	0	0	106.8	3	73.2	62.1	566.7	41.8	227.2	121	27.3	215.9	154.8	18.9	89.6	11.6	29.8	61.5	83.2	68.1	36.8	69.9	594.2	452.9	112.8	410.3	405.4	83.8	228.2	-6.6	34	14.5	147.8	21.4	-11	177.7	6.7	156.2	-8.6	10.1	32.3	171	71.4
SX49	Healthy	female	151	68	55.3	Non-faller	0	0	66.3	1	32.8	51.1	621.8	35.3	208.9	55.2	87.2	36.8	118.7	14.2	156.8	18.4	44.9	68	86.9	72.6	53.6	74.7	531	307.2	358.8	69	374.3	64.4	421.7	-1.4	20.2	11.2	126	13.1	-6	130.5	3.3	10	-1.4	10.5	19.1	127.3	170
SX4	Healthy	female	143	67	34.7	Faller	1	0	37.2	2	21.9	25.5	591.5	36.3	103.7	22.2	17.7	4.6	25.3	3	56.7	20.8	46.5	70.5	93.9	75.6	48.9	80.7	302.5	112.4	29.1	8	72	12.6	221.2	-1.2	5.2	-1.8	117.4	4	-6.4	128.6	1.5	58.6	-4.4	0.9	10.4	127	64
SX50	Healthy	male	178	66	61.6	Faller	1	0	187.2	38.5	153.1	84.4	748.6	34.4	183.3	4.2	27.3	19.5	54.3	8	199.8	27.1	55.3	81.3	95.4	88.3	69.5	88.9	709.1	16.5	96.1	31.6	91.8	26.2	479.8	-1	5.3	-1.9	155.2	9.7	-10.5	179.4	0.9	192.7	-9.2	-3.1	20.2	178.5	24.1
SX53	Healthy	female	148	68	57.1	Non-faller	0	0	63.4	2.1	45.4	36	561	33.3	231.6	51.7	12.4	244.2	41.7	10.2	52.1	12.5	29.7	42.3	90.7	78.6	32.7	62.8	611.3	179.6	22.5	533.9	149.5	35	253	-1.7	10.7	9.8	149.9	11	-5.2	166.7	3	145.5	-4	4	16.2	163.7	28.1
SX54	Healthy	female	148	68	49	Non-faller	0	0	66.1	2.6	47.6	37.4	627	35.1	236.6	121.8	33.5	207.8	108.5	12.5	183.9	9.5	30.1	68.4	90.6	74.3	60	80.7	577.7	446.3	98.4	298.9	250.4	53	487.9	-5.1	23.9	6.8	147.7	21.9	-11.8	180.9	3.1	251.9	-10.4	4.1	33.7	177.8	69.1
SX55	Healthy	female	148	65	41	Faller	1	0	83.7	1.6	61.5	45	548.3	26.2	182.9	16.7	47.5	10.9	115.3	11.9	106.5	15.6	56	71.6	94	76.8	58.6	76.2	596.7	60	134.3	15.6	309.7	39.3	290.4	0.1	5.9	11	127.1	14.9	-2.4	136	0.5	-6.1	-0.3	11.7	17.3	135.5	120
SX56	Healthy	female	157	66	55.3	Non-faller	0	0	110.4	3.5	86.8	51.9	668	43.7	180	43.3	47.2	246.8	149.1	10.8	93.8	15.7	34.7	58.1	78.5	62.6	46	70.3	412.1	152.7	174.6	629.3	511.8	46.2	273.4	-3.5	20.9	15.2	156.9	23.2	-9.3	183.7	9.5	160.3	-3.6	7.4	32.5	174.2	92.5
SX57	Healthy	female	165	63	63	Non-faller	0	0	110.1	7.4	53.7	84.5	691.2	42.9	202.5	51.9	47.6	114.8	136.5	13.7	284	22.5	41	66.2	76.6	72.1	49.4	71.7	557.4	218.2	189.3	232.2	380.2	51.7	986.8	-2.5	26.5	7.6	142.5	18.1	-7.3	147.2	8.7	242.1	-5.2	2.8	25.4	138.4	128.5
SX59	Healthy	male	163	63	62	Non-faller	0	0	116.3	7.9	61.3	86.4	596.7	34.7	249.3	3.2	81.9	38.7	86.9	0.3	308.2	18.7	27.9	77.6	85.4	76.6	44.2	83.8	619	5.2	348.7	75	222.8	0.4	858.5	-1.3	9.7	-1.8	140.9	2.2	-20.3	152.1	7.2	-38	-9.9	-2.2	22.4	144.9	46.3
SX5	Healthy	male	160	66	56	Non-faller	0	0	87.8	5.9	63.3	47.1	648.7	32.8	228.3	35.8	47	213	211.4	11.5	149	18.9	43.7	65.7	89	75.2	48.1	78.3	576.4	158.7	210.3	479.1	1006.6	55.2	516.4	-0.6	27.5	13.5	152.9	21.6	-8.6	180.2	7.9	138.4	1.6	7.9	30.2	172.3	69.7
SX61	Healthy	male	168	69	62.1	Non-faller	0	0	87.8	1.7	70.6	41.7	727.3	27.9	157.3	0.8	59.7	74.7	166.3	14.4	235.8	15.1	41.7	65	91.5	81.3	31.3	86.7	330.8	3.1	191.7	181.7	667.3	53.6	815.5	0.5	39.6	6.6	162.4	22.6	-5.5	195	0.5	211.7	0	5.5	28.1	194.5	164.9
SX62	Healthy	female	158	66	57.7	Non-faller	0	0	94.4	3.5	54.9	65.1	640.6	34.9	142.6	45.6	59.9	152.7	224.8	9.8	143.9	20.3	39.6	63.5	85.1	71.5	51.9	70.8	394.6	171.4	232.8	391.3	919.2	35	422.7	-1.4	34.4	15	152.3	23	-7.4	172.4	19.2	87	-1.4	8.6	30.5	153.1	85.8
SX63	Healthy	male	163	66	55.1	Non-faller	0	0	131.9	4.5	60.4	105.7	650	34.9	90.1	64.9	79.6	233.9	105.5	4.4	239.4	20.4	60	74.4	84.4	81	59.7	79.1	251.4	355.1	201.1	608.9	299.6	10.9	650.8	-7	52.9	8.7	169.8	21.3	-10.9	192.2	36	256.2	-9.3	0.2	32.2	156.3	63.2
SX64	Healthy	female	155	66	54.2	Non-faller	0	0	67.4	2.3	48.7	37.3	590.5	35.2	205.1	8.7	91.7	289.7	150	12.5	258.3	16.7	51.5	69.7	91.5	79.3	55.3	75.3	637.5	32.3	186.2	436.6	303.6	36.8	737.9	0.6	13.3	15.2	135.6	18.2	-0.3	172.9	4.6	172	1.1	9.2	18.4	168.3	57
SX65	Healthy	male	155	67	59.6	Non-faller	0	0	72.8	3.4	45.8	47.4	564.3	35.1	215.1	47	44.4	163.8	67	12.8	159.7	22.6	56.8	76.8	91	74.7	60.8	79.2	673.3	136.5	98.4	276.4	172.1	41.9	388.9	0.5	7.1	5	117.9	14.4	-2	160.9	3.2	48	2.5	7.7	16.4	157.7	24.7
SX66	Healthy	male	149.3	63	40.8	Non-faller	0	0	42.7	1.4	27.8	27.1	540.7	32.4	152.3	41.8	15.1	17.8	20.9	3.8	124.3	21.8	49.7	80.1	94.2	81.8	55.7	85	488.9	235.3	35.5	49.6	53.8	17.8	327	-3	16.8	0	121.5	1.9	-9	136.4	8.2	54	-7.9	0.8	10.8	128.2	115.7
SX7	Healthy	female	153	65	46.1	Non-faller	0	0	37.4	0.6	26.6	20.9	582.7	37.2	180.6	16.3	5.8	20.8	158.7	4.1	135.2	14.2	57.2	70.3	93.9	80.2	58.4	82.8	610.2	99.7	181.6	60.4	402.2	15.4	372.5	-0.8	9.9	8.8	121.9	11.4	-1.9	159.8	5.6	-18.9	1.8	5.5	13.3	154.2	94.2
SX9	Healthy	female	166.5	68	58.5	Non-faller	0	0	40	1.6	25.1	25.8	683.3	31.9	124	16.3	200.3	218	65	14.9	181.3	14.7	52.6	75.6	91.7	74.5	54.9	80.5	319.6	42.2	486.7	471.5	194.2	42.9	449.6	0.2	19.6	6.3	172.3	19	-13.1	193.2	14.7	188.6	-3.1	-2.8	32.1	178.5	28.8
SY10	Healthy	female	160.2	60	54.5	Non-faller	0	0	51.9	1.6	32.9	32.9	688	42.6	136.1	33.2	61.1	297.7	254.1	7.4	233.1	17.8	38.8	65.3	82.6	72.8	54.9	73.5	369.7	116.8	169	840.1	753.9	29.4	632.7	-0.4	38.5	13.7	149.9	22.9	-9.4	180.9	12.8	62.4	-0.1	11.6	32.3	168.1	116.1
SY11	Healthy	female	163	61	62	Non-faller	0	0	47.3	0.7	30.9	30	656.2	39	178.8	43.2	11.2	314.6	151	21.8	247.6	17.7	52.7	76	89.3	76.4	57.8	80.8	537.9	200.4	28.3	510.6	415.1	97.5	905.7	-0.9	24.7	8.4	148.2	16.4	-4	173.4	12.4	131.2	-1.5	7.3	20.4	161	92
SY12	Healthy	female	151	60	47.4	Non-faller	0	0	66.6	3.1	43.4	42.1	560	29	200	5.6	17.8	38.3	63.3	10.1	182.4	23.6	40.5	66.2	88.9	77.2	53.2	76.5	662.7	23.8	64.3	109.2	162.5	42.3	526.1	0	8.6	13.7	134.6	15.6	-1.1	150.3	0.2	102.7	1.3	10.1	16.7	150	24.5
SY13	Healthy	female	159	59	47.7	Non-faller	0	0	96.3	2.2	65.4	58.1	642.7	32.5	179.7	22.9	20.9	340.3	40.2	8.7	168.8	18	34.7	70.4	89.9	75.4	39.5	74.9	431	79.1	76.3	756.9	140.6	41.8	396.8	-0.6	14.2	17.2	168.6	22.7	-4.6	183.6	2.6	191.5	-0.5	4.9	27.3	181	57.5
SY2	Healthy	female	154.5	57	47	Non-faller	0	0	52.9	1.1	31.3	36.5	550.6	26.8	196.7	7.4	37.4	42.3	98.1	5.1	154.1	18.4	47.5	73.1	92.1	80.6	49.5	78.6	547.1	30.4	126	72	313.4	17.2	475.4	0.1	4.2	17.1	134.8	17.9	-1	149.6	2.6	88.5	3.1	12.5	18.9	146.9	60.3
SY3	Healthy	female	167	60	66.5	Non-faller	0	0	43.6	0.6	33.1	22.5	506.7	19.1	280.8	22.7	25.6	275.3	143.3	9.5	249.6	13.8	43.6	75.5	80.2	73.3	40	79	713.5	74.5	76.9	773.6	462.2	29.6	902.4	0.1	4.3	12.4	168.2	15.8	-2.1	177.7	3.5	117.1	1.6	6.8	17.9	174.2	58.5
SY4	Healthy	female	151	61	54.2	Non-faller	0	0	51.1	1.4	32.9	32.8	537.5	31.3	190.4	18.2	11.2	169.1	128.6	18.4	67.2	17.4	54.5	74.4	92.7	83.1	64.8	81.3	647.6	83.2	46.6	426.6	356.8	75.9	186.6	0	1.6	17.7	139.1	19.4	-1.1	167.3	0.2	-13.4	4.2	15	20.5	167.1	78.5
SY5	Healthy	female	156	56	49.5	Non-faller	0	0	58.6	1.7	36.9	38.4	565.7	30.3	147.5	7.7	45.9	87.2	83.7	3	139.3	17.1	56	69.8	83.6	66.8	49.4	74.7	290.5	34.3	163.6	152.5	247.2	9.1	406.5	-1.9	44.6	7.4	130.9	14.2	-4	141.3	1.7	-37.5	3.6	8.7	18.2	139.6	88.5
SY7	Healthy	female	156	62	50.4	Non-faller	0	0	54.3	3.8	38.3	31.3	620	34	196.8	6.3	34.5	179.4	44.2	3.1	140.9	23	34.4	69.1	83.6	70.5	50.3	71.2	642.2	26.6	114.1	481.3	170.9	11.4	420.1	0.5	18.5	14.6	152.7	15.7	-1.2	163.2	4.7	39	4.3	8	16.9	158.5	134.7
SY8	Healthy	female	162	51	48.1	Non-faller	0	0	56.5	1.5	33.3	39.2	510	32.6	207.3	7.3	52.4	97.9	48.2	7.1	207	19.8	45	75.9	91.7	77.7	54.3	81.5	603.6	31.8	144.2	140.2	131.7	28.2	607.6	0	10.3	8	130.7	12.4	-2.1	156.6	3.1	113.9	0.1	6.9	14.6	153.4	67.5
SY9	Healthy	female	157	58	43.5	Non-faller	0	0	60.7	0.8	40.3	37.6	632.8	31.8	112.1	14.1	20.8	60.9	102.7	12.2	121.7	20.4	42.5	68.3	89.6	79.3	48.6	74.1	276.7	62.2	70.6	120	376.6	52.7	346.2	-0.2	12.4	16.1	132.8	18.7	-1	142.9	2.1	-46.2	3.7	13.7	19.7	140.8	55
TY10	Frail	female	148	76	68.5	Non-faller	0	1	96.8	17	46.1	75.5	953.8	47.4	113.1	63.7	93.1	70	98.5	47.2	70.2	26.6	55.9	66.2	81.5	72.2	62.8	68	493.4	336.2	414.6	242.8	297.2	236.4	288.9	0.6	51.3	5.2	103.4	13.3	-2.3	162.2	3.2	119.4	0.7	3	15.6	159	40.3
TY11	Frail	female	135.5	62	51.9	Faller	1	1	58.8	3.2	40.2	34.8	581.8	35.1	195.9	25.8	47.8	99.4	66.2	27.2	186.9	15.7	36.7	67.6	92.7	75.6	45.7	75.7	522.5	124.1	204.4	233.7	176	123.8	603.6	-0.8	25.4	12.4	143.3	15.7	-2.7	166.4	2.1	151.6	-1.8	7.6	18.5	164.3	39.1
TY12	Frail	male	175	56	56	Non-faller	0	1	38.6	2.3	29.1	20.1	730.9	33.4	174.5	13.2	148.5	232	115.5	30.2	319	10.2	54.8	76.6	87.6	82.8	60.3	81.5	534.8	65.6	489.4	537.1	291.4	112.5	925	-3.7	33.4	7	169.6	16.6	-9	187.8	6.6	206.2	-6.2	-2.9	25.5	181.2	31.8
TY13	Frail	female	143	67	53.5	Non-faller	0	1	38.7	1.5	25.4	24	765	49.4	107.7	85.9	91.3	68	92.1	30.5	185.7	21.2	42.4	76.1	89.8	78.7	54	80.4	436	388.2	275.9	168.3	246.4	122.5	567.5	-4.3	40.8	-1.7	122.4	8.9	-8.4	156	16.3	196.9	-7.1	1.2	17.3	139.7	68.8
TY14	Frail	female	155	73	71	Non-faller	0	1	51.2	2	32.2	33.2	704	46.6	275.6	60.5	82.9	215.2	150.2	16.8	128.9	4.8	39.5	67.9	90.7	73.1	52.4	73.3	789	218.4	281.7	381.2	451.1	67.2	359.8	-2.8	22.5	9	142.1	23.8	-8.7	186.1	0.7	263.4	-4.7	5.3	32.5	185.3	35.7
TY15	Frail	female	158	74	61	Non-faller	0	1	50.5	2.1	30.8	33.3	674.1	42.6	128.5	17.3	24.3	219.4	230	13.7	111.7	21.2	41.6	60	83.2	69	46.2	65.2	375.4	60.4	123.5	736	981.3	65.1	410.8	-1.3	31	17.3	146.4	20.1	-6.5	170.9	10.3	-46.6	2.6	12.4	26.6	160.6	35.7
TY16	Frail	female	149	85	50.4	Faller	1	1	59	2	38.6	36.3	695	41.5	182.4	44.6	56.1	63.1	80.7	8.1	81.7	24.3	52.6	78.1	90.9	78	63.6	77.6	761	213	180.8	224.5	209.8	42.2	202.7	-0.1	22.3	8.2	120.3	15	-1.5	163.1	13	78.3	1.2	9	16.5	150	94.5
TY17	Frail	male	160	74	67.5	Faller	1	1	41.1	0.7	27.4	24.8	689.1	43.4	204.6	37.1	93.8	126.8	92.1	13.4	192.1	17.5	56.8	77.1	87.4	74.9	53	77.4	593.2	168.9	263.8	329.2	288.6	53.1	707.3	-0.4	34.6	-0.8	142.1	15.3	-5.7	173.5	13.1	194.6	-1.1	-0.9	21	160.5	87.3
TY18	Frail	female	164	72	76	Non-faller	0	1	44.5	1.6	25.5	31	752.9	48.3	179.5	68.4	132.7	39.5	136	29.8	229.2	20.7	60.2	80.6	68.2	74.1	59.2	76	611.2	297.6	390	180.2	514.8	118.8	788.7	0.3	40.3	-0.4	130.7	7.1	-9.7	154.2	15.5	23.8	-0.9	-0.4	16.8	138.7	94
TY19	Frail	female	150	68	83	Faller	1	1	58.2	4.9	34	40	965.3	50.9	129.9	99.4	96.1	60.7	184.4	87.3	178.5	13.1	65.8	82.5	87.1	79.6	70.5	84.6	454.9	456.3	340.3	200.3	580.2	438.1	553.7	4	82.7	8.7	119.3	16.5	-1.6	160.4	2.9	63.5	3.3	10.2	18.1	157.5	76.5
TY1	Frail	female	152	70	50	Faller	1	1	71.1	4.4	43.6	47.7	584.7	34.9	125.7	57.2	21.4	227.5	163.2	14.7	54.6	14.5	28.5	49.5	88.1	65.6	31.8	73.4	251.7	139.1	106	487.1	626.4	50.4	214.9	-3	34.5	18.6	167.3	22.4	-10.6	183.2	3.4	118.6	-5.1	13	33	179.9	44.5
TY20	Frail	female	147	79	45	Faller	1	1	33.4	0.6	21.8	20.9	578	45.9	71.2	25.2	85.4	55.2	50.6	5.1	145.1	18.5	35.3	69.5	90.5	66.8	35.2	74.8	238.7	126.4	334.8	186.3	196.6	16.5	676.7	-3.9	71.4	-3.1	128.9	10	-6.9	163.7	15.7	213.6	-4	-2.8	16.9	148	32.5
TY21	Frail	female	148	72	51	Faller	1	1	29.3	1	17.9	19.5	656.3	45.5	168.2	48.5	41.5	43.4	157.1	5.8	229.3	22.8	50	71.9	90	77.9	55	78.3	557.2	235.8	104.2	182.4	540.4	19.2	790.6	-1.4	33.7	4.6	125.8	10.5	-3.8	158.2	21.1	98.2	-1.4	4.9	14.3	137.1	43.2
TY22	Frail	female	157	74	72	Non-faller	0	1	72.1	4.6	43.5	48.5	671.8	39.4	201.9	85.7	85.9	67.6	108	33.4	195.2	20.7	57.1	75.8	84.7	76	57.9	74.9	610.8	344.7	307.9	215.9	352.8	115.7	584	-1.4	22.6	8	127.2	14.6	-3	143.1	7.7	23.5	-0.8	7.8	17.6	135.4	45.7
TY25	Frail	male	165.7	72	64	Faller	1	1	44.9	4	33.6	25.1	624.7	31.4	206.1	25.1	67.4	43	162.3	55.9	182.7	19.8	51.1	84.1	96.1	87.2	62.1	87.8	590	119.7	209.2	97	498.3	273.7	494.7	-2.2	26.5	7.7	159	16.5	-6.8	185.1	3	152.6	-3	4.7	23.2	182.1	25.3
TY26	Frail	female	154	75	61	Non-faller	0	1	70	4.1	46.7	42.7	622.1	39.7	184.5	35.5	90.5	12.7	212.1	28.4	168.8	20.8	51.9	74.6	87.9	76.7	56.7	81.4	655.5	151.3	336.2	49	842	119	599.5	0.9	30.8	13.8	123.6	19.2	-1.7	140	5.1	82.6	3.8	14.6	20.9	134.9	41.1
TY27	Frail	male	165	79	69	Faller	1	1	80.7	11.3	44.4	59.8	637.5	35.6	133.6	47.5	98.3	215.8	148.6	59.5	98.8	13	51.8	77.3	93.8	88.1	53.8	80.7	289.4	200.9	385.7	559.3	576	272.6	426	-6.1	66.2	14.3	173.7	27.4	-11.5	200.7	4.8	379.6	-9.7	1.5	38.8	195.9	30
TY2	Frail	female	154	83	57	Non-faller	0	1	64.2	2.5	36	46.4	652	41.9	163.6	53.7	48.6	240.7	115.8	9.9	73.6	14.8	38.1	71.5	82.7	65.5	54.5	76.1	430.7	185.9	149.1	657.9	361.5	41.1	185.5	-2.6	29.8	17.5	163.6	22.2	-9.6	182.3	1.1	106.8	-3.8	7.9	31.9	181.3	43.5
TY3	Frail	female	150	66	60.9	Non-faller	0	1	76.3	1.6	44	53.7	786.7	55.5	130.7	118.4	55.8	35.6	46.1	42.3	51.7	4.6	50.8	75.6	82.7	68.2	61.7	76.4	376.5	526.6	165.4	82	111.8	174.7	158.1	-7	42.5	-5	110.7	22.1	-11.2	179.1	6.2	323.4	-10.3	-1.4	33.3	172.8	71.7
TY6	Frail	female	147.5	72	52	Non-faller	0	1	42.1	1.2	27.8	26	631.9	41.2	208.6	52.7	40.2	17.7	133.5	6.6	156.2	22.9	50	77.6	80.2	72.7	55.2	82.7	628.3	231.5	71.2	56.2	372.5	21.3	485.3	-1.5	16.6	2.1	124.8	8.4	-5.1	150.1	8.3	58.8	-3.2	3.2	13.6	141.8	20.7
TY7	Frail	female	155	73	61.8	Non-faller	0	1	90.9	7.2	62.7	52.5	732.3	47.8	113.2	49.8	17.4	17.6	82.8	50.2	33.4	20.1	65	83.1	93.3	85.9	71	86.6	559.7	295.6	65.9	68.6	187.6	277.8	95.3	-0.3	45.8	16.1	123.7	19.6	-0.8	152.1	12.1	-18.6	1	17.5	20.4	139.9	50.8
TY8	Frail	male	167	74	73	Non-faller	0	1	57.7	3.8	30.3	42.8	919.1	51.6	145	41.5	218.3	54.9	156.6	40.2	429.5	26.4	55.4	74.5	86.1	77.2	56.4	79.1	448.4	156.8	822.8	269.2	577	156.5	1630.8	-3.1	77.6	-7.8	150.1	9.5	-11.4	178.4	27.9	147.7	-6.6	-4.1	21	150.5	73.5
TY9	Frail	female	150	82	60	Faller	1	1	61.3	8.5	32.7	44.6	663.1	37.5	205.1	88	55.8	92.6	148.7	41.3	59.3	23.1	50.8	74.1	94.8	78.5	58	81.1	789.3	337.7	250.9	192.3	524.7	165.4	176.6	-0.4	12.9	13.2	124.7	19.5	-3	165.4	2.9	17.3	0.8	14.3	22.5	162.5	57.2
YH10	Healthy	female	151	71	57.9	Non-faller	0	0	48.8	1.5	38.8	22.5	607	34.6	288.8	48.6	35.4	149.3	263.6	30.2	153.1	16.5	32.2	52.9	87.3	76.7	41	63.9	910.7	161.3	136	386.2	1186.3	121.1	520.1	-0.3	23.2	21	144	24.2	-1.1	160.6	3.8	-96.5	7	17.7	25.4	156.8	92.9
YH13	Healthy	female	153	69	48.4	Non-faller	0	0	64.1	3.1	42.7	40.2	583	34.5	299.3	25.9	33.4	159.2	195.9	18.6	140.9	16	36.7	56.7	84.3	73.4	47.8	68.3	991.9	90	120.8	437.8	638.9	81.6	444.2	0	14.7	18.3	147.3	20.2	-1.3	159.8	1.4	-39	5	15.7	21.5	158.4	65.8
YH15	Healthy	female	154	69	44	Non-faller	0	0	49.3	1	34.7	29.3	549	36.8	259.2	16.4	92.7	160	77.1	8.1	109.8	17.5	34.2	60.6	83.9	67.9	45.3	66.8	725.4	61.8	369.2	494.6	264	38.9	374.3	-0.2	23	9.9	147.6	13.7	-4.7	162.2	9.4	110	-0.5	6.9	18.4	152.9	66.9
YH17	Healthy	male	158	80	51	Non-faller	0	0	47.2	3.5	34.9	24.9	635.6	43	285.4	54.7	123.1	301.2	276.5	22.1	380.2	19.2	32	65.4	87.6	83.7	46.7	75.4	976.4	217.7	518.6	873.9	871.6	105.8	1353.4	-2.3	24.4	5.9	141.1	24.9	-7.8	186.7	7.5	254.1	-5.2	2.6	32.6	179.3	92.9
YH18	Healthy	female	156	73	49.3	Non-faller	0	0	58.9	1.8	35.2	39.7	502.5	34.3	258.3	57	64.3	41	221.1	25.1	205.2	21	37.3	70.1	93.5	78.5	43.8	80	784.5	206.4	312.1	77.1	834.7	119.8	826.8	-1.2	20.3	14.2	126.2	16.2	-4	150.4	4.2	-28.5	1.5	12.3	20.1	146.2	30.2
YH19	Healthy	female	152	74	53.7	Faller	1	0	58.8	2	29.4	45.2	550.7	35.2	220.7	48.5	103.6	98	186.7	10.2	95.6	13.2	34.6	52.5	79.6	59.8	35.8	58.1	688.1	187.8	468.5	281.5	678.1	47.4	422.6	-0.2	42.5	4.6	127.7	16.1	-8.7	144.8	18.7	4.7	-1.5	10.4	24.8	126.2	62.6
YH21	Healthy	female	153	74	56.3	Non-faller	0	0	45.6	1.7	33.6	24.5	662	49.2	288.5	135.4	190.2	278.9	92.4	28.4	352.8	13.7	25.2	53.1	85.6	66.5	28.6	73.8	583	377.1	865.3	772.2	345.2	78	1514	-8.6	67.4	2.9	145.5	15.1	-14.3	173.3	8.9	139	-9.4	-2.8	29.4	164.4	36.3
YH23	Healthy	female	152.5	70	53.3	Faller	1	0	41.5	1	28.4	24.7	672.5	48.8	256.7	31.5	20.4	245.2	354.8	10.5	161.7	23.5	32.3	59.2	79.7	67	45.7	68.6	855.3	123.3	85.2	762	1439.7	45.3	411.6	0.8	26	16.9	144.9	24	-4.3	181.4	11.1	2.3	8.2	16.2	28.3	170.3	99.6
YH25	Healthy	female	151	72	56.8	Non-faller	0	0	19.8	0.6	10.5	14.6	629.2	35.2	283.7	48.5	82.2	184.8	171.6	29.7	192.8	15.8	42.3	60.5	86.8	72.5	48.4	71.8	1032.7	170.4	332	497.7	599.4	122.2	764	-0.3	12.7	14.1	137	16	-4.2	161.1	4.7	16.7	2.3	11.1	20.1	156.4	92.4
YH2	Healthy	female	160.9	67	71.5	Faller	1	0	25.5	0.3	19.1	13.2	643.8	44	290.7	90.7	46.2	321.6	312.8	16.3	338.6	17.8	29.6	53.1	80.3	76.4	26.1	75.3	1171.6	374.8	236.4	833.6	1092.4	63.5	1056.9	-2.5	20	12.7	145.9	19.4	-8.4	177.5	5.3	-13.8	2.3	10.3	27.8	172.2	49
YH4	Healthy	female	152	73	34	Non-faller	0	0	64	2.2	40	42.1	522.7	31.8	182	44.6	47.4	192.4	154.7	21.9	80.3	21	45.1	70.2	92.1	75.7	62.3	75.4	521.4	200.3	198.8	395.8	425.4	97.2	217.3	-1	25.1	15	155.1	18.3	-6.4	164.9	7.6	-60.4	-1.3	13.9	24.7	157.4	60.5
YH5	Healthy	female	153	66	58	Non-faller	0	0	40.7	1	30.7	21.5	587.8	20.2	302.2	33.3	77.9	131.2	43.7	19.2	94.1	16.6	42.1	60.5	85.2	65.6	42.9	61.8	994	90.5	237.1	378.9	146.8	60.5	291.8	0.1	5.9	13.4	154.3	14.2	-2	158.3	3.8	162.1	-0.5	4.2	16.2	154.5	85
YP10	Frail	female	148	74	46.1	Faller	1	1	59.3	3.1	37.7	38.2	755.8	48.7	135.5	68.6	99.9	56.5	112	18.2	113.8	26.3	56.4	75.3	86.8	79.3	61.5	78.1	551.6	328.3	270.4	180.2	263.4	70.5	333.7	-3.2	32.9	-2.5	117.6	14	-8.2	174.8	22.9	239.7	-6.8	-0.9	22.2	151.9	124.6
YP11	Frail	male	163	78	66.3	Non-faller	0	1	105.4	6.9	83.6	49.8	603.1	45.5	218.2	38.6	29.6	92.5	140.7	31.8	145.3	25.3	66.7	82.1	94	82.7	68.4	84.4	859.8	194.6	100.6	182.8	447	138.7	537.2	-1.1	19.9	4.9	128.9	16.2	-5.3	175	9.5	65	1.3	7.1	21.5	165.5	50.6
YP13	Frail	male	166	74	72.4	Non-faller	0	1	71.9	11.7	51.8	39.3	672.2	42.6	172	21.6	93.2	135.5	211.2	34.9	210.6	22.2	54.4	73.3	90	81	55.6	82	596.4	99.2	338.3	464.4	704.1	158.9	790.1	-2.4	50.4	8.6	163.2	23.5	-4.9	199.3	4.2	183.3	-0.3	4.4	28.4	195.1	60.6
YP14	Frail	male	174	78	64.7	Faller	1	1	25.5	0.9	19.8	12.1	755	43.2	156.8	33.8	57.2	104.9	184.4	48.3	157.3	18	60.3	76	90.2	80.9	59.7	79.9	500.1	137.8	167.3	344.1	739	233.8	598.6	0.2	49.4	8.4	160	20	-3.7	191.6	7.2	116.8	2.5	7	23.7	184.4	52.5
YP15	Frail	male	168	76	72	Faller	1	1	50.9	7	36.1	28.9	857.7	42	167.9	27.8	92.9	81.5	142.3	39.9	356.8	24	57	76.8	88.4	79	57.5	83.1	526.6	120.7	302.6	204.9	584.4	182.6	1149.1	-2.1	44	-0.6	155.4	13.5	-5.1	180.1	14.1	138.7	-1.4	-0.9	18.5	166	118.4
YP16	Frail	male	159	94	56.1	Non-faller	0	1	77.4	11.1	42.7	55.3	698	46.8	168.8	8.2	3.9	79.7	223.2	5.3	154	22.8	51.8	68.2	80.8	79	53.4	78.1	652	37.9	12.3	285.2	910.1	19.7	516.8	2.6	39.8	14.5	143.6	18.8	-1.3	149.9	14.9	-109.6	10.5	15	20.1	135	30.3
YP17	Frail	male	163	83	63.2	Non-faller	0	1	63.9	3.6	46.9	34.5	711.8	50.4	188.6	29.2	43.6	366.3	312.1	11.1	213.4	23.9	54.5	74.4	87.2	78.3	54.7	79.5	727.1	134.3	168.9	981.6	1089	49.9	851.7	1.2	40	12	147.1	19.5	-1.8	177.3	17.4	71.2	3.7	10.5	21.3	159.9	25.6
YP19	Frail	male	163	61	64.2	Non-faller	0	1	59.1	1.4	47	28	916.7	50.5	221.5	12.3	6.6	65.9	339.6	18.6	97.2	24.7	80	85.9	80.6	76.3	76	86.4	991.4	55.1	17	296.5	1502.3	100.5	331.9	6.9	45.6	17.6	125.3	19.6	-0.1	150.6	7.6	-127.5	13.4	16.4	19.7	143	192.9
YP21	Frail	male	163	71	61.7	Faller	1	1	71.6	8.3	54.7	36.7	816.3	39.1	63.4	18.7	132.4	51	62.3	31.5	124	5.4	28.2	63	86.2	78.9	28.7	79.7	89.1	71.2	731.2	171.5	248.5	108.7	651.8	-14.3	117.7	-1.8	159	3	-16.6	167.1	25.4	251.4	-11.7	-7.5	19.6	141.7	37.8
YP23	Frail	male	160	90	41.6	Non-faller	0	1	80.9	1.4	55.1	48.1	768.9	39.4	159	11.9	7.4	74.7	108.5	16	66.8	22.1	61.8	81.5	88.8	80.5	64.5	81.1	540.6	59.7	22.3	200.6	271.9	83.3	212.6	-0.2	12.5	10.2	141.5	18.8	-1.6	173.4	9.4	11.6	5.9	11	20.4	164.1	160.8
YP24	Frail	female	146	84	45.8	Non-faller	0	1	49.1	2	30.9	31.7	630.9	33.3	111.5	14	33.7	11.6	72.2	17.5	68.2	17.1	54.9	82.9	94.2	79.5	59.4	86.6	334	68.3	141.8	35.5	208.8	89.4	180	-0.7	20.4	10.8	122.7	15.1	-3.4	136.9	1.9	-5.8	-0.8	11.6	18.5	135.1	44.8
YP26	Frail	female	148	89	43.2	Faller	1	1	76	3.4	45.2	53.7	631	27	158.5	7.4	16.5	44.1	278.2	4.1	62.2	20.7	31.2	45	93.5	75.5	34.1	60	416.1	26.1	67.2	99.5	1504.4	13.2	256.2	2.5	19.6	26.6	134.9	28.6	0.3	159.2	11.3	-112.8	11.4	24.7	28.3	147.9	101.4
YP27	Frail	male	148	90	46.5	Non-faller	0	1	119.3	4.4	73.4	80.8	717.3	46.3	112.2	6.6	19.7	19.6	161	3.5	56.5	25.6	73.8	82.6	95.7	77.9	66.1	84.2	509.9	34.3	78.5	47.6	700.2	17.8	176.9	4.7	33.6	19.2	120.2	22.9	-0.6	150	5.7	-120.3	11.9	21	23.5	144.3	29.1
YP28	Frail	female	150	84	50.7	Non-faller	0	1	74.5	16.1	52.9	43.4	988	50.4	156.7	8.7	43.4	12.4	134.5	13.6	179.7	22.6	55.8	69.8	87.1	73.7	64	78.1	620.5	37.8	160.7	15.8	526.1	59.2	574.5	7.4	51.6	10.2	110	19.2	-0.6	144.3	10.2	-1.7	5.1	15.1	19.7	134.1	201.1
YP2	Frail	male	170	61	49.2	Non-faller	0	1	44.7	0.5	29.8	27.9	720	44.6	283.9	17.7	125.9	76.1	95.8	10.8	235.4	24.8	63.8	76.6	86.2	74.9	60.1	80.1	1161	64.7	345	194.7	289.4	36.5	648.1	-0.5	14.2	-2.5	138.3	7.4	-8.1	157.1	5.7	-8.1	-1.5	-0.5	15.5	151.4	116.9
YP31	Frail	female	150	82	57.9	Non-faller	0	1	76.8	6.5	52.9	44.7	587.5	42.7	208.3	70.1	66.8	64	187.8	18.1	138.1	14.5	44.4	77.7	92.3	78.3	57.9	82.8	685.3	276.1	231	131.4	652.2	61.9	369.2	-2	21.5	14.7	129.5	17.9	-4.1	157.9	2.4	2.6	-0.3	14.7	22	155.4	23
YP33	Frail	female	156	83	48.8	Non-faller	0	1	56.5	4.5	38	33.7	653.3	38.4	74	26.1	29	128.2	76.3	17.4	86.8	21.1	40.7	69.7	94.1	66.3	47.8	72.6	223.2	119.4	123.4	321.1	289.3	67.4	288.9	-1.1	42.7	14	153.8	15.5	-1.7	165.9	6.7	10.2	2.8	10.8	17.1	159.1	29.2
YP37	Frail	female	153	68	42	Non-faller	0	1	114.2	14.8	67.8	78.6	715	30	282	13.3	27.5	40.2	80.9	18.3	77.6	21.5	52.8	76.2	90.1	86.4	68.3	80.4	1040.6	53.1	94.3	71.2	227	57.7	209.5	-0.2	5	18.5	132.9	21.3	-1.5	140.3	0.1	109.7	3.1	11.8	22.7	140.2	68.4
YP38	Frail	female	153	69	59.5	Non-faller	0	1	63.1	4.6	41.4	39.5	852.9	70.9	98	28.6	6.1	35.2	35.8	16.7	33.6	45.8	65.2	65.6	72.2	71	63.6	82.8	418.6	138.4	42.3	203.6	145.2	97.5	136.7	2.5	62.8	3.6	73.8	15.8	-6.4	171.4	60.4	120.3	0.2	7.8	22.2	110.9	39.5
YP39	Frail	male	165	67	61.2	Non-faller	0	1	145.7	34.7	110.1	75.8	784	44.9	228.6	48	86.6	127.8	70.5	11.2	164.2	22.2	67.3	84.2	89	85.2	75	86.2	1114.4	211	214.9	243.8	101.3	30.5	391.2	-0.9	18.7	-3.9	118.8	11.9	-6.1	166.6	6.2	175.1	-5	-0.7	18.1	160.4	11.4
YP40	Frail	male	157	86	58.6	Non-faller	0	1	90.2	4.4	76.2	36.5	710.8	45	256.1	42.1	43.3	112.8	267.3	19.5	221.3	16.2	45.1	81.1	89.1	82.5	64.6	83.4	943.1	198.3	156	302.8	751.3	82.1	715.3	-1.4	25.7	8.3	140.4	18.6	-4.8	178.3	1.6	88.8	0.8	9.7	23.4	176.8	92
YP41	Frail	female	158	72	45	Non-faller	0	1	32.1	0.4	19.5	21.5	738.9	49.2	182.3	27.1	17.9	58.6	180.5	5.3	141.8	23	61.4	73.8	85.7	77.5	59.4	81	682.6	132.2	16.3	291.5	492.9	17.4	414.3	1	28.1	7.5	121.1	12.9	0.4	174.1	19	28.3	3.2	8	12.5	155.1	109.4
YP42	Frail	female	147	86	42.6	Faller	1	1	49	1.8	32.9	29.7	659	40.4	155.6	46.9	23.5	77	278.6	9.8	249	14.7	39.1	65.3	89.1	72.8	48.7	74.4	432.8	220.5	32.7	236.7	827.4	30.6	762.6	-2.2	30.9	9.1	128.7	11.4	-3.9	161	17.5	26.1	-2.4	8.1	15.4	143.5	49.1
YP43	Frail	female	148	85	46.6	Non-faller	0	1	52.8	4.7	40.7	26.4	710	47.2	165.9	24.1	34.3	46.6	116.4	4	204.3	24.2	49.6	68.8	87	72.8	46.5	82.1	558.3	154.5	114.3	175.6	396.7	13.3	735.7	-0.3	25.8	3.7	123.9	10.6	-2.4	160.7	6.4	74.2	1	4.1	13	154.3	54.6
YP44	Frail	female	150	68	50.6	Non-faller	0	1	49.6	2.7	33	30.5	726.4	36.2	153.8	25.5	36.7	45.4	157.5	15.8	150.6	15	48	67	89.8	80.1	55.3	78.9	483.4	107.5	136	113.6	618.6	70.1	555	0.8	24.6	14.4	123.7	19.4	-1.2	151.1	4.9	-2.3	4.8	16	20.7	146.2	125.1
YP48	Frail	female	136	88	46	Non-faller	0	1	67.6	4	39.9	45.7	739.2	47	104.1	61.2	10	85.1	68.9	16.5	142.5	15.5	46.2	70.1	84.8	66.7	57.4	72.4	350.8	327.4	181.6	280.4	258.8	57.5	451.4	-3.6	51	1.9	121.9	12.1	-4.9	170	25.8	90.6	-2.2	2.8	17	144.2	70.8
YP49	Frail	female	156	80	60.1	Faller	1	1	117.1	17.6	82.2	68.4	787.5	41.7	187.8	86.9	63.7	140.3	84.9	14.9	23	26.3	66.9	77	86	77.3	67.3	84.8	765.6	331	152.5	385.8	201.7	44.6	19.3	-1.2	18.3	6.7	139.1	15.3	-14.6	169.7	2.5	-22	-2.3	4.8	29.9	167.2	98.4
YP4	Frail	female	153	84	56.4	Non-faller	0	1	137.8	20	117.2	58.5	648.8	36	157.5	25.4	29.6	79	302.4	50.1	61.8	16.9	48.3	70.9	90.1	70.9	74.7	76.4	574	110.2	102.4	139.7	1621.1	248.4	163.1	7.8	45.2	24.1	127.5	27.5	-0.4	147.5	3.8	-156.1	11.5	21.9	27.8	143.7	101.4
YP52	Frail	male	160	83	67.5	Non-faller	0	1	72.2	2.9	59.2	31.3	740	48.4	157.1	18	14.2	223.4	238.2	21.7	169.6	24.8	54.6	72.8	86.1	79.3	56.2	77.7	567.5	81.4	49.4	540.2	736.2	102.8	660.1	1.1	40.4	13.8	146.4	19.9	-0.5	175.5	14.8	47.6	4	11.8	20.4	160.7	21.9
YP53	Frail	male	170	92	68.5	Faller	1	1	53	6.9	41.8	25	772.5	32.3	124.3	48.5	51.9	56.1	117.4	21.4	252.3	19	60.6	80.9	97.8	84.1	64	88.7	513.8	226.5	221.9	118.2	461.7	94.7	1087.1	-1.4	35.1	-3.9	153.5	23.5	-9	207.1	20.6	290.8	-6.8	-3.2	32.4	186.6	107.8
YP55	Frail	male	175	71	68.3	Non-faller	0	1	54.2	11.9	25.2	42.8	684.7	43.6	86.4	18.5	149.7	45.4	92.2	36.5	184.8	24.1	60	83.7	89.1	82.3	65.2	83.6	316.8	108	589.5	141.3	372	227.6	812	-6	82	-7	147.2	14.7	-10.8	181.7	37.9	221.5	-7.1	-2.9	25.5	143.8	119.9
YP56	Frail	female	152	76	50.6	Non-faller	0	1	61.3	2.4	35.5	42.7	614.4	29.2	145.5	27.9	50.3	132.6	66.9	7.3	119.6	11.6	29.2	64.5	90	76.6	41.5	73.8	331.3	108.2	213.2	319.1	245.8	27.4	465.4	-1.5	21	15.5	150.9	16.2	-3.4	157.8	2.3	106.7	-0.8	7.7	19.6	155.5	54.1
YP57	Frail	female	150	82	37.9	Faller	1	1	77	3.5	49.2	49.9	761.1	39.1	101.7	2.1	3.4	40.2	154.9	3.9	35.2	26.3	51.5	46.9	87.9	72.9	58	71.9	366.1	8.1	13.3	95.2	529.1	15.2	124.9	1.7	18.1	24.6	132.4	26.5	0	155.3	0.7	-182.7	12.3	22.2	26.5	154.6	124.9
YP58	Frail	male	168	79	57.5	Non-faller	0	1	45.8	1.1	29.2	29.3	714.2	41.3	172.7	13.2	35.1	42.4	86.2	12.8	180	19.9	52.4	84.2	86.1	81.1	52.8	84.1	486.7	67	102.8	143.7	325.9	65.6	717	0.6	26.1	4.2	138.5	10.4	-2.2	154.7	17	97.8	0.9	3.2	12.6	137.7	125.4
YP60	Frail	male	155	79	51.5	Faller	1	1	117	23.9	77.1	72.3	576	37.6	47.8	10.6	13.4	10.1	41.7	18.4	142.2	26.3	61.3	77.9	92.4	83.3	60.3	84.6	183	53.9	69.3	29.2	179.5	97.8	483.7	2.3	52.5	10.1	124.8	22.9	0	148.1	14.9	187.9	3.3	12.2	22.9	133.3	49.9
YP62	Frail	female	163	88	67.5	Faller	1	1	60.6	6.4	40.7	36.8	820.7	55.1	118.7	60.9	20.8	234	87.7	17.8	116.1	7.2	54.1	74.3	83.3	66.9	50.8	75	333.5	283.2	64.4	693.3	329.9	80.4	387.8	2.4	84.4	9.1	150.4	20	-2	184.7	10.4	116.9	2.5	7.5	22	174.3	119.1
YP63	Frail	female	147	87	48.3	Non-faller	0	1	103.6	6.7	67.3	64.8	679.3	37.9	122.5	21.2	27.8	55.1	183.9	13.2	47.9	21.5	45.2	67.1	83.4	79.6	58.5	73.8	459.2	73.5	72.6	123.6	535	47.9	119.5	1.8	26.5	22.9	129.4	25.7	-1.5	155	12.1	13.5	4.9	18.3	27.2	142.9	193
YP65	Frail	female	153	89	54.4	Non-faller	0	1	55.2	3.5	34.2	36.2	826.9	45.5	83.5	61.5	43.4	91	334.7	9.8	85.1	25.1	45.3	69.8	88.8	70.6	53.7	72.9	251.6	252.1	125.9	207.9	1329.4	50.1	214.9	-0.5	56.4	16.2	136.9	21.8	-4.4	179.9	30.3	-70.1	1.2	15.3	26.2	149.6	83.5
YP66	Frail	female	156	82	52.4	Faller	1	1	169.8	39.1	132.1	81.6	672	44.1	164.1	33.4	123	25.1	10.4	10.1	105.8	22.8	68.5	84.8	91.1	78	70.6	85.2	737.6	117.4	362.5	58.9	37.5	39	316.8	-0.1	7.1	-5.2	104	7.4	-5	131.4	5	185.9	-3.8	-1.2	12.4	126.3	82.3
YP67	Frail	female		75	43.9	Non-faller	0	1	77.4	2.2	53.6	45.8	661.4	27.7	132.4	4.2	8.3	110.4	90.7	6.5	35.3	14.4	57.4	59.8	92.7	73.9	59.9	72.7	379.6	16.7	26.8	268.9	315.6	27	109.6	0.4	11.6	17.3	144	22.4	-0.6	157.1	1.5	-133.9	7.6	16.8	23	155.6	35.8
YP69	Frail	male	167	83	55.3	Non-faller	0	1	131.8	5.4	96.8	70.6	696	43.4	178.4	34.4	71.5	280	93.6	4.8	12.6	25.6	48.8	68.6	90	78.2	65.8	87.6	714.3	135	251.3	468	191.4	18.9	3.9	-2.1	16.8	11.2	148.5	25	-11.4	188	10.9	222.6	-3.1	5.3	36.4	177.1	27
YP70	Frail	male	168	80	55.3	Faller	1	1	76.6	4	56.1	41.3	730	53.4	136.2	16	25.4	360.9	261.4	17.1	163.8	24	62.2	78.2	89	80.1	59.9	80.1	490.2	71.1	66.6	1014.3	665.9	74	451.8	3.5	55.5	14.5	152.5	21.1	-0.3	178.6	11	59.6	5.8	10.7	21.5	167.6	15.8
YP71	Frail	male	163	72	69.4	Non-faller	0	1	37.1	3.3	20.7	26.6	818	26.6	81.8	17.4	13.9	144.8	80.6	39.5	36.2	19	42.5	59.2	91.3	72.4	46.2	69.9	215.8	71.1	53.5	514.7	277.9	177.3	157.7	-0.4	31.2	21.8	186.7	28.7	-3.3	205.3	10.4	233.7	-0.7	9.4	32	194.9	51.6
YP76	Frail	male	169	83	74.9	Non-faller	0	1	53.2	3	37.4	30.9	728.7	43.3	139.6	51.2	97	282.5	262.2	11.6	130.1	22.6	32.9	65.1	89.1	80.9	49.9	73.4	426.4	225.4	427.8	909.7	856.4	68.5	521.9	-2.5	53.4	13.8	147.8	23.4	-7.2	183.9	28.8	180	-2.6	6.3	30.5	155.1	34.6
YP7	Frail	female	154	78	50	Non-faller	0	1	97.9	14.3	63.7	62.5	691.4	37.2	73.4	30.9	60.4	9.7	198.3	12.3	95.4	23.3	42.1	66.9	80.8	76.2	42.6	78.7	259.6	111.1	264	35.8	907.6	47	373.6	-1	34.5	18.9	126.6	23	-2.3	132.9	2	115.9	2.8	16.5	25.3	130.9	21.9
YP8	Frail	male	173	71	70.7	Non-faller	0	1	42.1	3.5	28.3	25.5	744	38.5	142.7	18.9	96.2	255.9	202	34.4	177.8	23.5	51.8	75.8	93.5	85	54.3	81.9	453	94.3	364.7	648.5	619.5	173.7	590.5	-2	49.6	10.8	168.1	28	-6.1	203.9	17.3	296.7	-3.6	3.1	34.1	186.6	54.2
YP9	Frail	male	159	78	55.7	Faller	1	1	54.8	0.7	42.4	26.8	606.7	41.5	206.9	21.9	70	130.3	75.7	12.9	235.2	22.3	65.9	78.8	88	79.8	63.1	80	717.6	89.8	148.7	252.2	243.3	52.5	680.9	-0.3	20	0.3	138.1	14	-2.6	166.1	10.8	140.2	0.5	-0.3	16.7	155.2	118.5
YR1	Frail	male	167	83	71.5	Non-faller	0	1	45.4	2.2	27.8	30	752.5	45.3	176.2	107.3	181.4	179.3	24.4	66.3	337.4	23.5	67.6	81.9	89.1	76.7	64.4	83.3	614.6	427.8	561.9	455.2	85.3	271.7	1064.1	-4.8	47.8	-9.7	148.4	19.4	-13.9	192.7	1.1	326.2	-9.2	-8	33.3	191.6	89.4
YR2	Frail	male	168	77	64.2	Faller	1	1	75.7	26.4	57.8	38.6	723.3	34.2	181.1	31.4	125.5	92.7	32.2	3.2	133	26.2	67	81	87.1	85.1	68	85.3	712.8	124.9	349.9	223	72.5	7.8	344	-1.5	7	-7.7	170.9	27.8	-16.5	214.5	0.1	495.2	-14.7	-10.3	44.3	214.4	54.3
YR4	Frail	male	170	66	67.1	Faller	1	1	171.7	47.1	128.9	88.4	804.6	32.1	79.4	18.3	92.2	90.2	102.9	30.7	143	14.7	48.4	67	83.4	82	45.4	82.6	227.9	84.3	372	331.6	417.1	139.9	616.3	-4.1	79.6	5.9	163.3	15.3	-7.5	184.5	19.6	214.9	-5.3	0.1	22.8	164.9	125.9
YR5	Frail	male	160	86	58.1	Non-faller	0	1	92.6	4.9	70.3	46.9	705.6	45.3	163.9	100.4	87.9	273.5	101.5	10.4	74.6	23.1	40.5	65.4	85.4	74.6	56.6	87.4	610.4	465.8	416.7	808.2	215.3	42.6	31.2	-6.6	38.3	15.6	159.7	17.9	-14.9	171.7	11.3	64.1	-7.3	4.4	32.8	160.4	36.8
YR6	Frail	female	156	86	44	Faller	1	1	170.1	16.2	130.2	86.2	666	41.8	80.6	19.9	34.8	61.6	71.6	17.4	83.3	23.2	63.1	80.8	89.9	77.7	64.4	81.5	275	67.4	69.3	114.2	211.2	69	198.6	1.3	16.7	10.1	133.2	15.1	0.2	155.6	13.8	-33.6	5.2	10.9	14.9	141.8	120.5
YR7	Frail	male	163.5	91	61.8	Non-faller	0	1	69.1	1.7	51.4	36	903.7	49.1	280.6	28	19.3	344.3	52.6	5.6	4.1	47.8	79.8	81.2	92	81.2	80.4	71.7	1630.6	110.4	70.5	1348.6	159.9	25.5	1	4.9	47.4	14.7	132.2	24.7	1.2	186.8	22	31.9	8.2	15.4	23.5	164.8	37
YR8	Frail	female	150	88	59.4	Faller	1	1	98.7	18.5	64.9	61.4	727.3	45.9	139.1	49.3	23.3	63.6	141.4	41.9	85.9	21.2	61.2	75.8	90.3	69.4	63.5	80.1	487	188.6	74.8	116.4	509.7	158	231.6	4.2	32.6	14.2	120.7	19.5	-1.6	162.3	3.8	-75.1	6.7	14.6	21	158.4	42.3
YS10	Healthy	male	185	64	83.7	Non-faller	0	0	64.6	7.7	51.5	32	729.2	40	199.2	47.7	173.9	234.5	82.7	5	269.2	19.3	47.9	73.3	84.8	66.4	48.8	81.7	661.5	204.2	772.5	865.3	322.1	15	1100.1	-4.2	59.9	-1.7	171.5	24.7	-12.4	208.7	29	291.7	-7.4	-4.4	37.1	179.7	48.6
YS1	Healthy	male	177	64	66.9	Non-faller	0	0	53.8	2.6	36.5	32	606.9	32.3	236.2	18.2	100	215.1	133.8	18.9	354.7	22.8	55	72.2	92.1	79.2	57.4	81.7	747.4	68.1	301	462.3	408.5	53.7	998.1	-0.8	20.8	9.5	171.6	21.8	-8.5	193.9	9.8	315.7	-4.8	-1.8	30.4	184.1	53.6
YS3	Healthy	male	172	63	76.9	Non-faller	0	0	42.3	3.1	27.5	26.5	654	36.7	244.8	28.9	262.8	157.6	86.7	23	317	15.4	42.3	77.1	86.2	80.4	51.4	83.5	702.6	128.2	974.1	482.1	298.9	85.4	1055.7	-3.7	30.5	-3.6	150.3	17.4	-13.8	187.8	9.2	325.9	-9.3	-5.3	31.2	178.6	49.1
YS4	Healthy	female	148.5	74	44.8	Non-faller	0	0	45	2.8	31.2	26.4	600	37.6	135.9	35.1	38.7	89.7	33.4	6.2	93.1	20.9	51.8	72.3	89.4	75	57	78.6	433.2	167.8	72.1	180.5	80.9	20.5	296.9	-1.5	16.5	2.2	130.4	9.9	-8.5	162.7	6.6	220.2	-6.1	0.2	18.4	156.1	27.6
YS5	Healthy	female	149.5	66	62.1	Non-faller	0	0	51.6	3.2	32.5	33	33	32.6	286.9	76.1	55.1	135	141.3	19.5	63.4	11.5	34.6	65.1	90.2	77.2	33.5	73.2	733	253.1	237.9	261	360.8	71.6	185.6	-1.5	16.1	15.5	154.9	18.9	-6.4	160.2	0.8	56.9	-4.7	12.3	25.3	159.4	22.4
YS6	Healthy	female	158	65	64	Non-faller	0	0	82	5.4	42.9	61.6	621.4	41.5	274.5	118	93.3	214.2	134.8	11.2	282.3	17.2	32.1	66.6	91.2	75.3	46.5	77.3	709.2	388.7	290.2	436.1	396.6	50.8	826.6	-4.1	25.1	5.3	141.4	24	-12.1	186.5	3	330.9	-8.4	2.1	36.1	183.5	69.4
YS7	Healthy	female	150	72	45.9	Non-faller	0	0	37.5	1	25.1	22.6	605.7	35.9	214.9	24.5	28.9	71.2	147.8	4.1	87.8	7.9	30.6	62.1	89.7	73.9	40.7	76.6	478.7	106.8	68.6	193.4	484.4	15.5	374.8	-1.4	20.7	9.5	137.3	14.4	-6	177.6	3.3	149.2	-1.7	5.6	20.4	174.3	57.3
YS8	Healthy	male	160	83	69.5	Non-faller	0	0	82	4.2	52.1	53.9	688.2	39.3	214.8	83.2	155.6	258	43.2	25.2	355.7	18.1	24	75.6	92.2	77.7	58.7	80.7	556.4	277.3	447.3	439.6	101.4	118.6	962.8	-4.4	47.8	-0.9	138.8	24	-10.1	186	10.4	350.1	-6	-3.3	34	175.7	21.4
YS9	Healthy	female	157	62	43	Faller	1	0	29.9	0.4	20.7	17.5	618.2	22.7	259.7	25.1	29.8	99.9	112.6	3.5	125.4	22.6	45.1	72.1	91.8	79.9	55.1	80.8	769.9	134	50	224.6	306.5	15.1	388.5	-0.6	9.1	8.3	145.5	12.7	-2.8	172.3	5.6	116.1	0.2	5.5	15.6	166.7	41.2
SD27	Healthy	female	147	72	48	Non-faller	0	1	93.9	6.2	65	55.6	517.8	28.9	234.3	30.2	74.6	81	184.2	11.9	134.4	16.4	45.9	54.5	90.8	81.9	49.4	77.6	556.9	96	223.1	156.6	595.5	38.8	373.6	-0.3	17.3	21.2	138.9	23.5	-4.9	159.6	2.5	-63.8	0.1	16.7	28.4	157.1	121.7
SN14	Healthy	female	149	84	43.2	Non-faller	0	1	55.9	2.3	37	34.4	592.4	40.4	141.5	45.9	8.8	10.7	95.9	17.5	173.4	17	44.1	63.3	88.3	76.5	54.8	80.5	453.1	228.6	-6.2	51.9	274.6	54.1	483.2	-2.3	26.4	4	121.8	6.9	-5	143.3	11.4	10.2	-2	2.6	11.9	131.9	55.5
SX30	Healthy	female	146	69	33	Non-faller	0	1	58.3	1.2	33.4	40.6	667.6	39.2	79.2	48.1	98.4	21.6	55	11.9	210.7	18.5	49.2	76.6	86.4	66.8	51.9	78.8	181	208.1	346.1	37	199	50.2	668.2	-2.2	46.9	1.9	120.8	11.6	-6	142.8	4.8	25.2	-3.1	3.2	17.6	137.9	182.9
SX38	Healthy	female	155	64	57.7	Non-faller	0	1	55.9	2.3	37	34.4	627.7	39	171.5	85.1	19.6	259.1	235.6	15.3	221	12	29.5	69.8	84.1	73.6	33.6	74.2	380.4	309.3	79	832.6	859.9	76.6	806.5	-2.8	41.9	13.9	147.1	21.2	-7.2	174.5	12.1	31.2	-3.3	10.8	28.4	162.3	65.3
SX3	Healthy	female	153.4	63	64.6	Non-faller	0	1	67.1	6.8	45	41.6	684.2	36.2	194.7	42.1	15.9	97.3	76.3	21.4	188.8	21.1	61.1	62	91.1	81.2	66.5	80.3	638.9	129	46.9	252.1	191.8	71.7	447.9	0.4	7.2	10.2	122.8	16.4	-1.7	167.7	2.7	19.7	2.8	11.1	18.1	165	29.4
SX40	Healthy	male	168	69	63.3	Non-faller	0	1	35	1.7	22.9	22.3	706.2	34.3	170.5	3.9	69.1	144.5	88.3	12.7	282.8	20.2	53.3	81.9	90.9	72.4	53.4	81.1	571.3	18.9	223.2	281.2	269.5	55.5	1081.6	-1.8	30.2	0.2	158.8	21.1	-8.5	193.7	1.9	247.2	-4.7	-2.3	29.6	191.8	42.5
SX41	Healthy	female	159	62	59.8	Non-faller	0	1	86.2	2	47	63	649.3	34.7	229	34.3	77.9	208.6	188.9	9.3	137.3	21.3	32.1	67.4	80.7	72.2	47	71.8	673.2	148	338.4	559.8	645.3	37.7	415.2	-1.1	22.6	15	145.2	18.4	-2.5	170.4	5.2	73.2	1.8	10.8	20.8	165.2	172.9
SX46	Healthy	male	160	69	50.1	Non-faller	0	1	67.3	2.1	31.3	52.6	623.6	43.4	215.9	18.1	7.2	337.1	205.6	18.3	118.6	17.3	47.1	69.1	86.3	76	55.4	76	562	79.3	16.7	849.3	616.2	92.1	368.5	0.9	28.7	17.3	161.2	21.3	-0.6	187.7	5.4	61.8	6	12	21.9	182.3	90.3
SX6	Healthy	male	168	65	57.5	Non-faller	0	1	43.5	0.6	30.5	25	553.8	37.5	166.6	21.3	9.5	175.4	123.1	8.4	180.4	21.7	57.7	73.8	86.1	80.7	58.1	82.6	543	79.7	25	357.7	329.5	37.2	582.2	-0.1	13.2	9.6	148.6	16.8	-1.9	175.7	14.4	140.2	0.7	5.8	18.7	161.3	79.1
M62	Frail	female	140	77	40.2	Non-faller	0	1	63.6	1.7	37.5	44.2	547.8	17.8	207.7	13.6	45.9	42.9	144.4	12.8	136.9	15.6	48.3	71.5	94.9	77.2	54.8	84	514.1	51.8	197.1	79.1	511.1	58.8	470.7	-0.1	6.4	13.5	156.5	16.9	-1.9	157.2	4.3	16.5	2.9	14.1	18.7	152.9	27.7
O41	Healthy	female	159	64	61.6	Faller	1	1	44.3	2.2	33.6	22.4	612.9	27.6	276.6	46	32.5	387.5	253.3	26.1	195.5	19.4	42.5	67.8	87.4	74.4	52.2	70.4	921.4	234.1	160.1	1085.2	683.3	127.2	590.8	-1.4	25.3	23.5	178.8	23.9	-10.9	183.1	13.5	15.7	0.1	8.8	34.8	169.6	7.6
O44	Healthy	female	156	59	68.5	Faller	1	1	41.2	2.1	24.6	27.5	638.9	30.2	337.5	192.7	122.4	323.8	250.2	37	338.2	12	27.2	60	87.3	77.4	32.9	79.7	744.4	657.2	579.8	1041.2	920.6	149.3	1172.4	-5.2	43.2	9.6	154.3	20.6	-13.6	179.8	7.1	196.7	-8.3	3.5	34.2	172.7	19
OH66	Healthy	female	150	76	60.6	Faller	1	1	55.6	3.6	30.2	40.6	626.7	26.3	181.1	51.6	89.4	94	311	30.6	76.6	21.5	60.2	77.8	82.6	78.3	64.1	79.1	642.6	239.7	423.1	256.9	1106.8	121.1	264.6	-1.9	22.1	11.2	147.8	14.3	-20	150.2	13.4	-415.1	2.7	11.7	34.3	136.8	39.7
SC252	Healthy	female	147	59	43.6	Faller	1	1	65	2.8	43.7	40	584	20.4	224.2	16.4	43.5	42	16	17	139.9	19.8	58	74	88.8	70.2	59.9	78.4	709.7	75.9	121.6	88.4	51.7	56.9	377.5	-0.2	3.8	10.3	141.9	13.6	-2.3	149.4	1.9	170	-0.3	3.7	15.9	147.5	60.2
K45	Frail	female	156	69	75.1	Non-faller	0	1	41.3	3	30.5	21.9	623.6	30.1	358	165.9	215.8	289.1	201.3	9.4	402.6	15.2	28.6	66.3	83.4	74.5	46.1	76.5	1335.7	691.9	950.1	1124.5	683.3	44.2	1623.7	-5.4	42.8	19.6	178.4	22.3	-20.7	183.4	11.2	-57.7	-5.7	1.1	43	172.1	35
KA14	Frail	female	154	72	79.2	Non-faller	0	1	49.7	2.8	38.4	25.1	678.3	42.3	323.1	233.1	128.2	271.6	171.1	96.7	373.7	9.8	53.3	75.4	90	73.7	61.2	78.6	1377.6	1180.4	472.7	592.4	519.9	336.8	1128.6	-7	38.5	9.6	156.7	23	-8.1	184.6	3.4	185.1	-6.6	1.9	31.2	181.3	19.4
[truncated: 141 more columns]
