# Supplementary material for: Random forest algorithms to classify frailty and falling history in seniors using plantar pressure measurement insoles: a large-scale feasibility study
Source: BMC Geriatr. 2022 Sep 12;22:746. doi: 10.1186/s12877-022-03425-5 (PMC9469527; doi:10.1186/s12877-022-03425-5)
Supplement: Supplementary file 6 — Additional file 6. [file 12877_2022_3425_MOESM6_ESM.zip › 6-Supplementary Material 6/Data-Code/README.md]

# Code for paper Random Forest Algorithms Classifying Frailty and Falling History in Seniors Using Plantar Pressure Measurement Insoles
This repository contains:
1) a .csv file containing data features extracted from plantar pressure.
2) a program running the random forest training and testing treatment and printing the results for the frailty state and falling history classification.

## Content of the repository
* **Data.csv** - This data file contains ID, health status, gender, age, height, body mass and their frailty status and falling history of 712 subjects, followed with 184 data features extracted from plantar pressure data of the subjects.
* **automatedAnalysis.py** - This program contains a library of functions reading the data feature, performing the cross-validation and the nested cross-validation of machine learning, and printing the results. The program split the data into subgroups according to subjects age, gender, and frailty status. The machine learning treatment results were presented separately for the whole population and different subgroups. The result include balanced accuracy, F1-score, and the confusion matrix for each class.

## Prerequisites
Python 3 (>= 3.6)

Packages: Numpy, Pandas, Scikit-learn, Imbalanced-learn, random, os

## Getting Start
* Clone the repository in /DIR
* Run the code in the terminal from the directory of **automatedAnalysis.py** with the following command to get results of the "window length" analysis.(Example for Linux users.)
```bash
python3 Analysis.py -i Data.csv
```
